# Supplementary material for: Comparison of knowledge of HIV status and treatment coverage between non-citizens and citizens: Botswana Combination Prevention Project (BCPP)
Source: PLoS One. 2019 Aug 29;14(8):e0221629. doi: 10.1371/journal.pone.0221629 (PMC6715216; doi:10.1371/journal.pone.0221629)
Supplement: S3 File — (CSV) [file pone.0221629.s003.csv]

participantid	community	area	gender	citizenshipstatus	agecat3	testvenue	hivstatus	hivsposknow	onartattest	assessgroup	testyieldgroup
1	Community1	Rural	Female	Citizen	35-64	Home	HIV+	Known HIV+	Yes	Yes	No
2	Community1	Rural	Female	Citizen	35-64	Mobile	HIV-	NA	NA	Yes	Yes
3	Community1	Rural	Female	Citizen	16-24	Mobile	HIV-	NA	NA	Yes	Yes
4	Community1	Rural	Female	Citizen	35-64	Mobile	HIV-	NA	NA	Yes	Yes
5	Community1	Rural	Female	Citizen	25-34	Mobile	HIV-	NA	NA	Yes	Yes
6	Community1	Rural	Male	Citizen	35-64	Home	HIV-	NA	NA	Yes	No
7	Community1	Rural	Female	Citizen	35-64	Home	HIV-	NA	NA	Yes	Yes
8	Community1	Rural	Female	Citizen	16-24	Home	HIV-	NA	NA	Yes	Yes
9	Community1	Rural	Male	Citizen	16-24	Mobile	HIV-	NA	NA	Yes	Yes
10	Community1	Rural	Female	Citizen	35-64	Home	HIV+	Known HIV+	Yes	Yes	No
11	Community1	Rural	Male	Citizen	16-24	Home	HIV-	NA	NA	Yes	Yes
12	Community1	Rural	Female	Citizen	35-64	Home	HIV+	Known HIV+	Yes	Yes	No
13	Community1	Rural	Female	Citizen	35-64	Home	HIV-	NA	NA	Yes	No
14	Community1	Rural	Female	Citizen	16-24	Home	HIV-	NA	NA	Yes	Yes
15	Community1	Rural	Female	Citizen	16-24	Home	HIV-	NA	NA	Yes	Yes
16	Community1	Rural	Female	Citizen	25-34	Home	HIV-	NA	NA	Yes	Yes
17	Community1	Rural	Male	Citizen	35-64	Home	HIV-	NA	NA	Yes	Yes
18	Community1	Rural	Female	Citizen	35-64	Home	HIV-	NA	NA	Yes	Yes
19	Community1	Rural	Female	Citizen	35-64	Home	HIV-	NA	NA	Yes	Yes
20	Community1	Rural	Male	Citizen	16-24	Home	HIV-	NA	NA	Yes	Yes
21	Community1	Rural	Female	Citizen	35-64	Home	HIV+	Known HIV+	No	Yes	No
22	Community1	Rural	Male	Citizen	25-34	Home	HIV-	NA	NA	Yes	Yes
23	Community1	Rural	Female	Citizen	25-34	Mobile	HIV-	NA	NA	Yes	Yes
24	Community1	Rural	Female	Citizen	35-64	Mobile	HIV-	NA	NA	Yes	Yes
25	Community1	Rural	Male	Citizen	35-64	Mobile	HIV-	NA	NA	Yes	Yes
26	Community1	Rural	Female	Citizen	16-24	Mobile	HIV-	NA	NA	Yes	Yes
27	Community1	Rural	Male	Citizen	16-24	Mobile	HIV-	NA	NA	Yes	Yes
28	Community1	Rural	Male	Citizen	35-64	Mobile	HIV-	NA	NA	Yes	Yes
29	Community1	Rural	Female	Citizen	35-64	Mobile	HIV-	NA	NA	Yes	Yes
30	Community1	Rural	Female	Citizen	16-24	Mobile	HIV-	NA	NA	Yes	Yes
31	Community1	Rural	Male	Citizen	25-34	Mobile	HIV-	NA	NA	Yes	Yes
32	Community1	Rural	Female	Citizen	35-64	Mobile	HIV-	NA	NA	Yes	Yes
33	Community1	Rural	Male	Citizen	16-24	Mobile	HIV-	NA	NA	Yes	Yes
34	Community1	Rural	Female	Citizen	35-64	Mobile	HIV-	NA	NA	Yes	Yes
35	Community1	Rural	Female	Citizen	35-64	Mobile	HIV-	NA	NA	Yes	Yes
36	Community1	Rural	Female	Citizen	25-34	Mobile	HIV-	NA	NA	Yes	Yes
37	Community1	Rural	Male	Citizen	16-24	Mobile	HIV-	NA	NA	Yes	Yes
38	Community1	Rural	Male	Citizen	35-64	Mobile	HIV-	NA	NA	Yes	Yes
39	Community1	Rural	Female	Citizen	16-24	Mobile	HIV-	NA	NA	Yes	Yes
40	Community1	Rural	Female	Citizen	35-64	Mobile	HIV-	NA	NA	Yes	Yes
41	Community1	Rural	Male	Citizen	25-34	Mobile	HIV-	NA	NA	Yes	Yes
42	Community1	Rural	Female	Citizen	16-24	Mobile	HIV-	NA	NA	Yes	Yes
43	Community1	Rural	Female	Citizen	35-64	Home	HIV+	Newly identified HIV+	No	Yes	Yes
44	Community1	Rural	Female	Citizen	16-24	Home	HIV-	NA	NA	Yes	Yes
45	Community1	Rural	Male	Citizen	16-24	Mobile	HIV-	NA	NA	Yes	Yes
46	Community1	Rural	Male	Citizen	25-34	Mobile	HIV-	NA	NA	Yes	Yes
47	Community1	Rural	Male	Citizen	16-24	Mobile	HIV-	NA	NA	Yes	Yes
48	Community1	Rural	Male	Citizen	16-24	Mobile	HIV-	NA	NA	Yes	Yes
49	Community1	Rural	Female	Citizen	35-64	Home	HIV-	NA	NA	Yes	Yes
50	Community1	Rural	Female	Citizen	35-64	Home	HIV-	NA	NA	Yes	Yes
51	Community1	Rural	Male	Citizen	35-64	Home	HIV-	NA	NA	Yes	Yes
52	Community1	Rural	Female	Citizen	35-64	Home	HIV+	Newly identified HIV+	No	Yes	Yes
53	Community1	Rural	Female	Citizen	25-34	Home	HIV-	NA	NA	Yes	Yes
54	Community1	Rural	Female	Citizen	35-64	Home	HIV-	NA	NA	Yes	Yes
55	Community1	Rural	Female	Citizen	35-64	Home	HIV-	NA	NA	Yes	Yes
56	Community1	Rural	Male	Citizen	35-64	Mobile	HIV-	NA	NA	Yes	Yes
57	Community1	Rural	Female	Citizen	25-34	Home	HIV-	NA	NA	Yes	Yes
58	Community1	Rural	Female	Citizen	35-64	Home	HIV-	NA	NA	Yes	Yes
59	Community1	Rural	Female	Citizen	35-64	Mobile	HIV-	NA	NA	Yes	Yes
60	Community1	Rural	Male	Citizen	16-24	Home	HIV-	NA	NA	Yes	Yes
61	Community1	Rural	Male	Citizen	25-34	Home	HIV-	NA	NA	Yes	Yes
62	Community1	Rural	Female	Citizen	16-24	Home	HIV-	NA	NA	Yes	Yes
63	Community1	Rural	Male	Citizen	16-24	Home	HIV-	NA	NA	Yes	Yes
64	Community1	Rural	Female	Citizen	16-24	Home	HIV-	NA	NA	Yes	Yes
65	Community1	Rural	Female	Citizen	35-64	Home	HIV-	NA	NA	Yes	Yes
66	Community1	Rural	Female	Citizen	25-34	Home	HIV-	NA	NA	Yes	Yes
67	Community1	Rural	Female	Citizen	35-64	Mobile	HIV+	Known HIV+	Yes	Yes	No
68	Community1	Rural	Male	Citizen	16-24	Home	HIV-	NA	NA	Yes	Yes
69	Community1	Rural	Female	Citizen	16-24	Home	HIV-	NA	NA	Yes	Yes
70	Community1	Rural	Male	Citizen	35-64	Home	HIV-	NA	NA	Yes	Yes
71	Community1	Rural	Male	Citizen	35-64	Home	HIV+	Known HIV+	Yes	Yes	No
72	Community1	Rural	Female	Citizen	35-64	Mobile	HIV-	NA	NA	Yes	Yes
73	Community1	Rural	Male	Citizen	25-34	Mobile	HIV-	NA	NA	Yes	Yes
74	Community1	Rural	Male	Citizen	25-34	Mobile	HIV-	NA	NA	Yes	Yes
75	Community1	Rural	Male	Citizen	16-24	Mobile	HIV-	NA	NA	Yes	Yes
76	Community1	Rural	Female	Citizen	35-64	Mobile	HIV-	NA	NA	Yes	Yes
77	Community1	Rural	Female	Citizen	16-24	Home	HIV-	NA	NA	Yes	Yes
78	Community1	Rural	Female	Citizen	16-24	Home	HIV-	NA	NA	Yes	Yes
79	Community1	Rural	Female	Citizen	35-64	Mobile	HIV-	NA	NA	Yes	Yes
80	Community1	Rural	Female	Citizen	35-64	Mobile	HIV-	NA	NA	Yes	Yes
81	Community1	Rural	Female	Citizen	25-34	Mobile	HIV-	NA	NA	Yes	Yes
82	Community1	Rural	Female	Citizen	35-64	Mobile	HIV-	NA	NA	Yes	Yes
83	Community1	Rural	Female	Citizen	25-34	Mobile	HIV-	NA	NA	Yes	Yes
84	Community1	Rural	Male	Citizen	25-34	Mobile	HIV-	NA	NA	Yes	Yes
85	Community1	Rural	Female	Citizen	35-64	Home	HIV-	NA	NA	Yes	Yes
86	Community1	Rural	Female	Citizen	35-64	Home	HIV-	NA	NA	Yes	Yes
87	Community1	Rural	Male	Citizen	16-24	Mobile	HIV-	NA	NA	Yes	Yes
88	Community1	Rural	Male	Citizen	25-34	Mobile	HIV-	NA	NA	Yes	Yes
89	Community1	Rural	Male	Citizen	16-24	Mobile	HIV-	NA	NA	Yes	Yes
90	Community1	Rural	Male	Citizen	25-34	Mobile	HIV-	NA	NA	Yes	Yes
91	Community1	Rural	Female	Citizen	16-24	Home	HIV-	NA	NA	Yes	Yes
92	Community1	Rural	Male	Citizen	35-64	Home	HIV-	NA	NA	Yes	Yes
93	Community1	Rural	Female	Citizen	35-64	Home	HIV+	Known HIV+	Yes	Yes	No
94	Community1	Rural	Male	Citizen	35-64	Mobile	HIV+	Newly identified HIV+	No	Yes	Yes
95	Community1	Rural	Female	Citizen	35-64	Mobile	HIV-	NA	NA	Yes	Yes
96	Community1	Rural	Male	Citizen	16-24	Mobile	HIV-	NA	NA	Yes	Yes
97	Community1	Rural	Male	Citizen	35-64	Mobile	HIV-	NA	NA	Yes	Yes
98	Community1	Rural	Male	Citizen	25-34	Mobile	HIV-	NA	NA	Yes	Yes
99	Community1	Rural	Female	Citizen	35-64	Mobile	HIV-	NA	NA	Yes	Yes
100	Community1	Rural	Male	Citizen	25-34	Mobile	HIV-	NA	NA	Yes	Yes
101	Community1	Rural	Female	Citizen	25-34	Mobile	HIV-	NA	NA	Yes	Yes
102	Community1	Rural	Female	Citizen	35-64	Mobile	HIV-	NA	NA	Yes	Yes
103	Community1	Rural	Female	Citizen	35-64	Mobile	HIV-	NA	NA	Yes	Yes
104	Community1	Rural	Male	Citizen	16-24	Mobile	HIV-	NA	NA	Yes	Yes
105	Community1	Rural	Male	Citizen	35-64	Mobile	HIV-	NA	NA	Yes	Yes
106	Community1	Rural	Male	Citizen	25-34	Mobile	HIV-	NA	NA	Yes	Yes
107	Community1	Rural	Female	Citizen	35-64	Mobile	HIV-	NA	NA	Yes	Yes
108	Community1	Rural	Female	Citizen	16-24	Home	HIV-	NA	NA	Yes	Yes
109	Community1	Rural	Male	Citizen	16-24	Home	HIV-	NA	NA	Yes	Yes
110	Community1	Rural	Male	Citizen	25-34	Home	HIV-	NA	NA	Yes	Yes
111	Community1	Rural	Female	Citizen	35-64	Home	HIV-	NA	NA	Yes	Yes
112	Community1	Rural	Female	Citizen	35-64	Home	HIV-	NA	NA	Yes	Yes
113	Community1	Rural	Male	Citizen	35-64	Home	HIV-	NA	NA	Yes	Yes
114	Community1	Rural	Female	Citizen	16-24	Home	HIV-	NA	NA	Yes	Yes
115	Community1	Rural	Female	Citizen	16-24	Home	HIV-	NA	NA	Yes	Yes
116	Community1	Rural	Female	Citizen	35-64	Home	HIV+	Known HIV+	Yes	Yes	No
117	Community1	Rural	Male	Citizen	35-64	Home	HIV+	Known HIV+	Yes	Yes	No
118	Community1	Rural	Female	Citizen	35-64	Home	HIV+	Known HIV+	Yes	Yes	No
119	Community1	Rural	Female	Citizen	25-34	Mobile	HIV-	NA	NA	Yes	Yes
120	Community1	Rural	Female	Citizen	35-64	Mobile	HIV-	NA	NA	Yes	Yes
121	Community1	Rural	Female	Citizen	35-64	Mobile	HIV-	NA	NA	Yes	Yes
122	Community1	Rural	Female	Citizen	25-34	Home	HIV-	NA	NA	Yes	Yes
123	Community1	Rural	Female	Citizen	35-64	Home	HIV-	NA	NA	Yes	Yes
124	Community1	Rural	Male	Citizen	35-64	Mobile	HIV-	NA	NA	Yes	Yes
125	Community1	Rural	Female	Noncitizen	16-24	Home	Refused	NA	NA	No	No
126	Community1	Rural	Male	Citizen	35-64	Mobile	HIV-	NA	NA	Yes	Yes
127	Community1	Rural	Male	Citizen	35-64	Home	HIV+	Newly identified HIV+	No	Yes	Yes
128	Community1	Rural	Female	Citizen	25-34	Home	HIV+	Known HIV+	Yes	Yes	No
129	Community1	Rural	Female	Citizen	25-34	Home	HIV-	NA	NA	Yes	Yes
130	Community1	Rural	Male	Citizen	16-24	Home	HIV-	NA	NA	Yes	Yes
131	Community1	Rural	Female	Citizen	35-64	Home	HIV-	NA	NA	Yes	Yes
132	Community1	Rural	Female	Citizen	35-64	Home	HIV-	NA	NA	Yes	Yes
133	Community1	Rural	Male	Citizen	35-64	Home	HIV-	NA	NA	Yes	No
134	Community1	Rural	Male	Citizen	25-34	Home	HIV-	NA	NA	Yes	Yes
135	Community1	Rural	Male	Citizen	35-64	Home	HIV+	Known HIV+	Yes	Yes	No
136	Community1	Rural	Female	Citizen	16-24	Home	HIV-	NA	NA	Yes	Yes
137	Community1	Rural	Female	Citizen	16-24	Home	HIV-	NA	NA	Yes	Yes
138	Community1	Rural	Male	Citizen	16-24	Home	HIV-	NA	NA	Yes	Yes
139	Community1	Rural	Male	Citizen	25-34	Home	HIV-	NA	NA	Yes	Yes
140	Community1	Rural	Male	Citizen	35-64	Home	HIV-	NA	NA	Yes	Yes
141	Community1	Rural	Male	Citizen	35-64	Home	HIV-	NA	NA	Yes	Yes
142	Community1	Rural	Male	Citizen	25-34	Home	HIV-	NA	NA	Yes	Yes
143	Community1	Rural	Female	Citizen	35-64	Home	HIV-	NA	NA	Yes	Yes
144	Community1	Rural	Female	Citizen	35-64	Home	HIV+	Newly identified HIV+	No	Yes	Yes
145	Community1	Rural	Male	Citizen	35-64	Mobile	HIV-	NA	NA	Yes	Yes
146	Community1	Rural	Male	Citizen	35-64	Mobile	HIV-	NA	NA	Yes	Yes
147	Community1	Rural	Female	Citizen	35-64	Home	HIV-	NA	NA	Yes	Yes
148	Community1	Rural	Female	Citizen	35-64	Mobile	HIV-	NA	NA	Yes	Yes
149	Community1	Rural	Male	Citizen	35-64	Mobile	HIV-	NA	NA	Yes	Yes
150	Community1	Rural	Female	Citizen	25-34	Mobile	HIV-	NA	NA	Yes	Yes
151	Community1	Rural	Female	Citizen	25-34	Mobile	HIV-	NA	NA	Yes	Yes
152	Community1	Rural	Male	Citizen	35-64	Mobile	HIV-	NA	NA	Yes	Yes
153	Community1	Rural	Male	Citizen	35-64	Mobile	HIV-	NA	NA	Yes	Yes
154	Community1	Rural	Male	Citizen	35-64	Mobile	HIV-	NA	NA	Yes	Yes
155	Community1	Rural	Male	Citizen	35-64	Mobile	HIV-	NA	NA	Yes	Yes
156	Community1	Rural	Female	Citizen	16-24	Home	HIV-	NA	NA	Yes	Yes
157	Community1	Rural	Female	Citizen	25-34	Home	HIV-	NA	NA	Yes	Yes
158	Community1	Rural	Male	Citizen	35-64	Mobile	HIV-	NA	NA	Yes	Yes
159	Community1	Rural	Male	Citizen	25-34	Mobile	HIV-	NA	NA	Yes	Yes
160	Community1	Rural	Male	Citizen	16-24	Mobile	HIV-	NA	NA	Yes	Yes
161	Community1	Rural	Male	Citizen	35-64	Mobile	HIV-	NA	NA	Yes	Yes
162	Community1	Rural	Male	Citizen	35-64	Home	HIV-	NA	NA	Yes	Yes
163	Community1	Rural	Female	Citizen	35-64	Home	HIV-	NA	NA	Yes	Yes
164	Community1	Rural	Female	Citizen	25-34	Home	HIV-	NA	NA	Yes	No
165	Community1	Rural	Female	Citizen	35-64	Home	HIV+	Known HIV+	Yes	Yes	No
166	Community1	Rural	Female	Citizen	35-64	Home	HIV-	NA	NA	Yes	Yes
167	Community1	Rural	Male	Citizen	16-24	Home	HIV-	NA	NA	Yes	Yes
168	Community1	Rural	Female	Citizen	35-64	Home	HIV+	Known HIV+	No	Yes	No
169	Community1	Rural	Female	Citizen	16-24	Home	HIV-	NA	NA	Yes	Yes
170	Community1	Rural	Male	Citizen	35-64	Home	HIV+	Known HIV+	No	Yes	No
171	Community1	Rural	Female	Citizen	35-64	Home	HIV-	NA	NA	Yes	Yes
172	Community1	Rural	Female	Citizen	35-64	Home	HIV+	Known HIV+	Yes	Yes	No
173	Community1	Rural	Female	Citizen	35-64	Home	HIV+	Known HIV+	Yes	Yes	No
174	Community1	Rural	Male	Citizen	35-64	Home	HIV-	NA	NA	Yes	Yes
175	Community1	Rural	Female	Citizen	16-24	Home	HIV+	Newly identified HIV+	No	Yes	Yes
176	Community1	Rural	Female	Citizen	35-64	Home	HIV-	NA	NA	Yes	Yes
177	Community1	Rural	Female	Citizen	25-34	Home	HIV-	NA	NA	Yes	Yes
178	Community1	Rural	Female	Citizen	35-64	Home	HIV+	Known HIV+	Yes	Yes	No
179	Community1	Rural	Male	Citizen	35-64	Home	HIV+	Known HIV+	Yes	Yes	No
180	Community1	Rural	Female	Citizen	35-64	Home	HIV-	NA	NA	Yes	Yes
181	Community1	Rural	Male	Citizen	16-24	Mobile	HIV-	NA	NA	Yes	Yes
182	Community1	Rural	Male	Citizen	16-24	Home	HIV-	NA	NA	Yes	Yes
183	Community1	Rural	Female	Citizen	35-64	Home	HIV-	NA	NA	Yes	Yes
184	Community1	Rural	Female	Citizen	35-64	Mobile	HIV-	NA	NA	Yes	Yes
185	Community1	Rural	Male	Citizen	35-64	Home	HIV+	Newly identified HIV+	No	Yes	Yes
186	Community1	Rural	Male	Citizen	16-24	Home	HIV-	NA	NA	Yes	Yes
187	Community1	Rural	Male	Citizen	35-64	Home	Refused	NA	NA	No	No
188	Community1	Rural	Female	Citizen	35-64	Home	HIV-	NA	NA	Yes	Yes
189	Community1	Rural	Female	Citizen	16-24	Home	HIV-	NA	NA	Yes	Yes
190	Community1	Rural	Male	Citizen	35-64	Home	HIV-	NA	NA	Yes	Yes
191	Community1	Rural	Female	Citizen	35-64	Home	HIV-	NA	NA	Yes	Yes
192	Community1	Rural	Female	Citizen	35-64	Home	HIV-	NA	NA	Yes	Yes
193	Community1	Rural	Female	Citizen	35-64	Home	HIV+	Newly identified HIV+	No	Yes	Yes
194	Community1	Rural	Female	Citizen	35-64	Home	HIV-	NA	NA	Yes	Yes
195	Community1	Rural	Female	Citizen	25-34	Home	HIV-	NA	NA	Yes	No
196	Community1	Rural	Male	Citizen	35-64	Home	HIV-	NA	NA	Yes	Yes
197	Community1	Rural	Male	Citizen	35-64	Home	HIV-	NA	NA	Yes	Yes
198	Community1	Rural	Male	Citizen	25-34	Mobile	HIV-	NA	NA	Yes	Yes
199	Community1	Rural	Female	Citizen	35-64	Home	HIV-	NA	NA	Yes	Yes
200	Community1	Rural	Female	Citizen	16-24	Home	HIV-	NA	NA	Yes	Yes
201	Community1	Rural	Female	Citizen	35-64	Mobile	HIV+	Newly identified HIV+	No	Yes	Yes
202	Community1	Rural	Female	Citizen	35-64	Mobile	HIV-	NA	NA	Yes	Yes
203	Community1	Rural	Male	Citizen	35-64	Mobile	HIV-	NA	NA	Yes	Yes
204	Community1	Rural	Female	Citizen	16-24	Home	HIV-	NA	NA	Yes	No
205	Community1	Rural	Male	Citizen	35-64	Mobile	HIV-	NA	NA	Yes	Yes
206	Community1	Rural	Male	Citizen	25-34	Mobile	HIV-	NA	NA	Yes	Yes
207	Community1	Rural	Male	Citizen	35-64	Mobile	HIV-	NA	NA	Yes	Yes
208	Community1	Rural	Male	Citizen	35-64	Home	HIV-	NA	NA	Yes	Yes
209	Community1	Rural	Female	Citizen	25-34	Home	HIV-	NA	NA	Yes	Yes
210	Community1	Rural	Female	Citizen	35-64	Home	HIV-	NA	NA	Yes	Yes
211	Community1	Rural	Female	Citizen	35-64	Home	HIV-	NA	NA	Yes	Yes
212	Community1	Rural	Male	Citizen	35-64	Home	HIV-	NA	NA	Yes	Yes
213	Community1	Rural	Female	Citizen	35-64	Home	HIV-	NA	NA	Yes	Yes
214	Community1	Rural	Male	Citizen	16-24	Home	HIV-	NA	NA	Yes	Yes
215	Community1	Rural	Male	Citizen	25-34	Home	HIV-	NA	NA	Yes	Yes
216	Community1	Rural	Female	Citizen	35-64	Home	HIV-	NA	NA	Yes	Yes
217	Community1	Rural	Male	Citizen	35-64	Home	HIV-	NA	NA	Yes	Yes
218	Community1	Rural	Female	Citizen	16-24	Home	HIV-	NA	NA	Yes	Yes
219	Community1	Rural	Male	Citizen	25-34	Home	HIV-	NA	NA	Yes	Yes
220	Community1	Rural	Male	Citizen	16-24	Home	HIV-	NA	NA	Yes	Yes
221	Community1	Rural	Male	Citizen	35-64	Home	HIV-	NA	NA	Yes	Yes
222	Community1	Rural	Male	Citizen	25-34	Home	HIV-	NA	NA	Yes	Yes
223	Community1	Rural	Female	Citizen	35-64	Home	HIV-	NA	NA	Yes	Yes
224	Community1	Rural	Female	Citizen	16-24	Home	HIV-	NA	NA	Yes	Yes
225	Community1	Rural	Male	Citizen	35-64	Mobile	HIV-	NA	NA	Yes	Yes
226	Community1	Rural	Female	Citizen	16-24	Mobile	HIV-	NA	NA	Yes	Yes
227	Community1	Rural	Male	Citizen	35-64	Mobile	HIV-	NA	NA	Yes	Yes
228	Community1	Rural	Male	Citizen	16-24	Home	HIV-	NA	NA	Yes	Yes
229	Community1	Rural	Male	Citizen	16-24	Mobile	HIV-	NA	NA	Yes	Yes
230	Community1	Rural	Male	Citizen	25-34	Home	HIV-	NA	NA	Yes	No
231	Community1	Rural	Female	Citizen	35-64	Home	HIV-	NA	NA	Yes	Yes
232	Community1	Rural	Female	Citizen	25-34	Mobile	HIV+	Newly identified HIV+	No	Yes	Yes
233	Community1	Rural	Male	Citizen	35-64	Mobile	HIV-	NA	NA	Yes	Yes
234	Community1	Rural	Female	Citizen	35-64	Mobile	HIV-	NA	NA	Yes	Yes
235	Community1	Rural	Female	Citizen	35-64	Home	HIV-	NA	NA	Yes	Yes
236	Community1	Rural	Female	Citizen	16-24	Home	HIV-	NA	NA	Yes	Yes
237	Community1	Rural	Female	Citizen	35-64	Home	HIV-	NA	NA	Yes	Yes
238	Community1	Rural	Female	Citizen	16-24	Mobile	HIV-	NA	NA	Yes	Yes
239	Community1	Rural	Female	Citizen	35-64	Mobile	HIV-	NA	NA	Yes	Yes
240	Community1	Rural	Female	Citizen	16-24	Mobile	HIV-	NA	NA	Yes	Yes
241	Community1	Rural	Female	Citizen	16-24	Mobile	HIV-	NA	NA	Yes	Yes
242	Community1	Rural	Female	Citizen	25-34	Mobile	HIV-	NA	NA	Yes	Yes
243	Community1	Rural	Male	Citizen	25-34	Mobile	HIV-	NA	NA	Yes	Yes
244	Community1	Rural	Male	Citizen	16-24	Mobile	HIV-	NA	NA	Yes	Yes
245	Community1	Rural	Female	Citizen	35-64	Mobile	HIV-	NA	NA	Yes	Yes
246	Community1	Rural	Female	Citizen	35-64	Home	HIV+	Known HIV+	Yes	Yes	No
247	Community1	Rural	Female	Citizen	16-24	Home	HIV-	NA	NA	Yes	Yes
248	Community1	Rural	Female	Citizen	35-64	Home	HIV-	NA	NA	Yes	Yes
249	Community1	Rural	Female	Citizen	35-64	Home	HIV-	NA	NA	Yes	Yes
250	Community1	Rural	Female	Citizen	35-64	Home	HIV-	NA	NA	Yes	Yes
251	Community1	Rural	Female	Citizen	16-24	Home	HIV-	NA	NA	Yes	Yes
252	Community1	Rural	Female	Citizen	35-64	Home	HIV+	Known HIV+	Yes	Yes	No
253	Community1	Rural	Male	Citizen	35-64	Home	HIV+	Known HIV+	Yes	Yes	No
254	Community1	Rural	Female	Citizen	25-34	Home	HIV-	NA	NA	Yes	Yes
255	Community1	Rural	Male	Citizen	25-34	Home	HIV-	NA	NA	Yes	Yes
256	Community1	Rural	Male	Citizen	16-24	Home	HIV-	NA	NA	Yes	Yes
257	Community1	Rural	Male	Citizen	35-64	Home	HIV+	Newly identified HIV+	No	Yes	Yes
258	Community1	Rural	Female	Citizen	35-64	Home	HIV+	Known HIV+	Yes	Yes	No
259	Community1	Rural	Female	Citizen	16-24	Mobile	HIV-	NA	NA	Yes	Yes
260	Community1	Rural	Female	Citizen	35-64	Home	HIV-	NA	NA	Yes	Yes
261	Community1	Rural	Female	Citizen	35-64	Home	HIV-	NA	NA	Yes	Yes
262	Community1	Rural	Male	Citizen	25-34	Home	HIV-	NA	NA	Yes	Yes
263	Community1	Rural	Female	Citizen	35-64	Home	HIV+	Known HIV+	Yes	Yes	No
264	Community1	Rural	Female	Citizen	16-24	Home	HIV-	NA	NA	Yes	Yes
265	Community1	Rural	Female	Citizen	35-64	Home	HIV-	NA	NA	Yes	Yes
266	Community1	Rural	Male	Citizen	35-64	Home	HIV-	NA	NA	Yes	Yes
267	Community1	Rural	Female	Citizen	16-24	Home	HIV-	NA	NA	Yes	Yes
268	Community1	Rural	Female	Citizen	16-24	Home	HIV+	Known HIV+	Yes	Yes	No
269	Community1	Rural	Male	Citizen	35-64	Home	HIV+	Known HIV+	Yes	Yes	No
270	Community1	Rural	Female	Citizen	35-64	Home	HIV-	NA	NA	Yes	Yes
271	Community1	Rural	Female	Citizen	16-24	Home	HIV-	NA	NA	Yes	Yes
272	Community1	Rural	Female	Citizen	35-64	Home	HIV+	Known HIV+	Yes	Yes	No
273	Community1	Rural	Female	Citizen	16-24	Home	HIV-	NA	NA	Yes	Yes
274	Community1	Rural	Female	Citizen	35-64	Home	HIV-	NA	NA	Yes	Yes
275	Community1	Rural	Female	Citizen	35-64	Home	HIV+	Newly identified HIV+	No	Yes	Yes
276	Community1	Rural	Male	Citizen	35-64	Home	HIV-	NA	NA	Yes	Yes
277	Community1	Rural	Male	Citizen	16-24	Home	HIV-	NA	NA	Yes	Yes
278	Community1	Rural	Male	Citizen	35-64	Home	HIV-	NA	NA	Yes	Yes
279	Community1	Rural	Male	Citizen	16-24	Mobile	HIV-	NA	NA	Yes	Yes
280	Community1	Rural	Female	Citizen	16-24	Home	HIV+	Known HIV+	Yes	Yes	No
281	Community1	Rural	Male	Citizen	16-24	Home	HIV-	NA	NA	Yes	Yes
282	Community1	Rural	Female	Citizen	16-24	Home	HIV-	NA	NA	Yes	Yes
283	Community1	Rural	Male	Citizen	25-34	Home	HIV-	NA	NA	Yes	No
284	Community1	Rural	Male	Citizen	16-24	Home	HIV-	NA	NA	Yes	Yes
285	Community1	Rural	Female	Citizen	35-64	Home	HIV-	NA	NA	Yes	Yes
286	Community1	Rural	Male	Citizen	25-34	Home	HIV-	NA	NA	Yes	Yes
287	Community1	Rural	Female	Citizen	25-34	Home	HIV-	NA	NA	Yes	Yes
288	Community1	Rural	Female	Noncitizen	25-34	Home	HIV+	Newly identified HIV+	No	Yes	Yes
289	Community1	Rural	Male	Citizen	35-64	Mobile	HIV-	NA	NA	Yes	Yes
290	Community1	Rural	Female	Citizen	25-34	Mobile	HIV-	NA	NA	Yes	Yes
291	Community1	Rural	Female	Citizen	35-64	Mobile	HIV-	NA	NA	Yes	Yes
292	Community1	Rural	Female	Citizen	35-64	Home	HIV-	NA	NA	Yes	Yes
293	Community1	Rural	Female	Citizen	25-34	Home	HIV+	Known HIV+	Yes	Yes	No
294	Community1	Rural	Female	Citizen	16-24	Home	HIV-	NA	NA	Yes	Yes
295	Community1	Rural	Female	Citizen	35-64	Mobile	HIV-	NA	NA	Yes	Yes
296	Community1	Rural	Male	Citizen	35-64	Home	HIV+	Known HIV+	Yes	Yes	No
297	Community1	Rural	Male	Citizen	35-64	Home	HIV-	NA	NA	Yes	Yes
298	Community1	Rural	Female	Citizen	35-64	Home	HIV-	NA	NA	Yes	Yes
299	Community1	Rural	Female	Citizen	35-64	Home	HIV+	Known HIV+	Yes	Yes	No
300	Community1	Rural	Male	Citizen	35-64	Home	HIV+	Known HIV+	Yes	Yes	No
301	Community1	Rural	Male	Citizen	35-64	Home	HIV-	NA	NA	Yes	Yes
302	Community1	Rural	Female	Citizen	25-34	Home	HIV-	NA	NA	Yes	Yes
303	Community1	Rural	Female	Citizen	35-64	Home	HIV-	NA	NA	Yes	Yes
304	Community1	Rural	Female	Citizen	16-24	Home	HIV-	NA	NA	Yes	Yes
305	Community1	Rural	Male	Citizen	16-24	Home	HIV-	NA	NA	Yes	Yes
306	Community1	Rural	Male	Citizen	35-64	Home	HIV-	NA	NA	Yes	Yes
307	Community1	Rural	Female	Citizen	35-64	Home	HIV-	NA	NA	Yes	Yes
308	Community1	Rural	Female	Citizen	35-64	Home	HIV-	NA	NA	Yes	Yes
309	Community1	Rural	Female	Citizen	35-64	Home	HIV-	NA	NA	Yes	Yes
310	Community1	Rural	Female	Citizen	35-64	Home	HIV-	NA	NA	Yes	Yes
311	Community1	Rural	Female	Citizen	35-64	Home	HIV-	NA	NA	Yes	Yes
312	Community1	Rural	Male	Citizen	35-64	Home	HIV+	Newly identified HIV+	No	Yes	Yes
313	Community1	Rural	Female	Citizen	35-64	Mobile	HIV-	NA	NA	Yes	Yes
314	Community1	Rural	Male	Citizen	35-64	Home	HIV-	NA	NA	Yes	Yes
315	Community1	Rural	Female	Citizen	16-24	Home	HIV+	Known HIV+	Yes	Yes	No
316	Community1	Rural	Female	Citizen	25-34	Home	HIV+	Known HIV+	No	Yes	No
317	Community1	Rural	Female	Citizen	35-64	Home	HIV-	NA	NA	Yes	Yes
318	Community1	Rural	Male	Citizen	35-64	Home	HIV-	NA	NA	Yes	Yes
319	Community1	Rural	Female	Citizen	35-64	Home	HIV-	NA	NA	Yes	Yes
320	Community1	Rural	Female	Citizen	35-64	Home	HIV-	NA	NA	Yes	Yes
321	Community1	Rural	Male	Citizen	16-24	Mobile	HIV-	NA	NA	Yes	Yes
322	Community1	Rural	Female	Citizen	35-64	Home	HIV-	NA	NA	Yes	Yes
323	Community1	Rural	Female	Citizen	25-34	Home	HIV-	NA	NA	Yes	Yes
324	Community1	Rural	Female	Citizen	16-24	Home	HIV-	NA	NA	Yes	Yes
325	Community1	Rural	Female	Citizen	35-64	Home	HIV-	NA	NA	Yes	Yes
326	Community1	Rural	Female	Citizen	35-64	Home	HIV-	NA	NA	Yes	Yes
327	Community1	Rural	Male	Citizen	16-24	Home	HIV-	NA	NA	Yes	Yes
328	Community1	Rural	Male	Citizen	35-64	Home	HIV+	Known HIV+	No	Yes	No
329	Community1	Rural	Female	Citizen	16-24	Home	HIV-	NA	NA	Yes	Yes
330	Community1	Rural	Male	Citizen	25-34	Mobile	HIV-	NA	NA	Yes	Yes
331	Community1	Rural	Male	Citizen	16-24	Home	HIV-	NA	NA	Yes	Yes
332	Community1	Rural	Female	Citizen	35-64	Home	HIV+	Newly identified HIV+	No	Yes	Yes
333	Community1	Rural	Male	Citizen	16-24	Home	HIV-	NA	NA	Yes	Yes
334	Community1	Rural	Male	Citizen	35-64	Home	HIV-	NA	NA	Yes	Yes
335	Community1	Rural	Female	Citizen	16-24	Mobile	HIV-	NA	NA	Yes	Yes
336	Community1	Rural	Female	Citizen	35-64	Mobile	HIV-	NA	NA	Yes	Yes
337	Community1	Rural	Female	Citizen	35-64	Mobile	HIV-	NA	NA	Yes	Yes
338	Community1	Rural	Female	Citizen	35-64	Home	HIV-	NA	NA	Yes	Yes
339	Community1	Rural	Male	Citizen	35-64	Home	HIV-	NA	NA	Yes	Yes
340	Community1	Rural	Female	Citizen	35-64	Home	HIV-	NA	NA	Yes	Yes
341	Community1	Rural	Male	Citizen	35-64	Home	HIV-	NA	NA	Yes	Yes
342	Community1	Rural	Female	Citizen	35-64	Home	HIV-	NA	NA	Yes	Yes
343	Community1	Rural	Female	Citizen	35-64	Home	HIV-	NA	NA	Yes	Yes
344	Community1	Rural	Female	Citizen	25-34	Home	HIV-	NA	NA	Yes	Yes
345	Community1	Rural	Female	Citizen	35-64	Home	HIV-	NA	NA	Yes	Yes
346	Community1	Rural	Male	Citizen	35-64	Home	HIV-	NA	NA	Yes	Yes
347	Community1	Rural	Female	Citizen	35-64	Home	HIV-	NA	NA	Yes	Yes
348	Community1	Rural	Male	Citizen	35-64	Home	HIV-	NA	NA	Yes	Yes
349	Community1	Rural	Male	Citizen	16-24	Home	Refused	NA	NA	No	No
350	Community1	Rural	Female	Citizen	16-24	Home	HIV+	Known HIV+	No	Yes	No
351	Community1	Rural	Female	Citizen	16-24	Mobile	HIV-	NA	NA	Yes	Yes
352	Community1	Rural	Female	Citizen	35-64	Home	HIV-	NA	NA	Yes	Yes
353	Community1	Rural	Female	Citizen	35-64	Home	HIV+	Known HIV+	Yes	Yes	No
354	Community1	Rural	Male	Citizen	35-64	Home	HIV+	Known HIV+	Yes	Yes	No
355	Community1	Rural	Male	Citizen	16-24	Home	HIV-	NA	NA	Yes	Yes
356	Community1	Rural	Male	Citizen	35-64	Home	HIV-	NA	NA	Yes	Yes
357	Community1	Rural	Female	Citizen	25-34	Home	HIV-	NA	NA	Yes	Yes
358	Community1	Rural	Female	Citizen	16-24	Home	HIV-	NA	NA	Yes	Yes
359	Community1	Rural	Male	Citizen	35-64	Home	HIV-	NA	NA	Yes	Yes
360	Community1	Rural	Male	Citizen	16-24	Home	HIV-	NA	NA	Yes	Yes
361	Community1	Rural	Male	Citizen	16-24	Mobile	HIV+	Known HIV+	Yes	Yes	No
362	Community1	Rural	Female	Citizen	35-64	Home	HIV-	NA	NA	Yes	Yes
363	Community1	Rural	Female	Citizen	35-64	Home	HIV-	NA	NA	Yes	Yes
364	Community1	Rural	Female	Citizen	35-64	Home	HIV-	NA	NA	Yes	No
365	Community1	Rural	Female	Citizen	35-64	Home	HIV+	Known HIV+	No	Yes	No
366	Community1	Rural	Female	Citizen	16-24	Home	HIV-	NA	NA	Yes	Yes
367	Community1	Rural	Male	Citizen	35-64	Mobile	HIV-	NA	NA	Yes	Yes
368	Community1	Rural	Male	Citizen	16-24	Home	HIV-	NA	NA	Yes	Yes
369	Community1	Rural	Male	Citizen	35-64	Mobile	HIV-	NA	NA	Yes	Yes
370	Community1	Rural	Male	Citizen	35-64	Mobile	HIV-	NA	NA	Yes	Yes
371	Community1	Rural	Female	Citizen	35-64	Home	HIV-	NA	NA	Yes	Yes
372	Community1	Rural	Female	Citizen	35-64	Home	HIV-	NA	NA	Yes	Yes
373	Community1	Rural	Male	Citizen	35-64	Home	HIV-	NA	NA	Yes	Yes
374	Community1	Rural	Female	Citizen	35-64	Home	HIV-	NA	NA	Yes	Yes
375	Community1	Rural	Female	Citizen	35-64	Home	Refused	NA	NA	No	No
376	Community1	Rural	Male	Citizen	35-64	Home	Refused	NA	NA	No	No
377	Community1	Rural	Male	Citizen	25-34	Mobile	HIV-	NA	NA	Yes	Yes
378	Community1	Rural	Female	Citizen	16-24	Home	HIV-	NA	NA	Yes	Yes
379	Community1	Rural	Male	Citizen	25-34	Mobile	HIV-	NA	NA	Yes	Yes
380	Community1	Rural	Female	Citizen	35-64	Home	HIV-	NA	NA	Yes	Yes
381	Community1	Rural	Female	Citizen	16-24	Home	HIV-	NA	NA	Yes	Yes
382	Community1	Rural	Female	Citizen	25-34	Mobile	HIV+	Newly identified HIV+	No	Yes	Yes
383	Community1	Rural	Female	Citizen	35-64	Mobile	HIV-	NA	NA	Yes	Yes
384	Community1	Rural	Female	Citizen	35-64	Mobile	HIV-	NA	NA	Yes	Yes
385	Community1	Rural	Male	Citizen	35-64	Home	HIV-	NA	NA	Yes	Yes
386	Community1	Rural	Female	Citizen	35-64	Home	HIV+	Known HIV+	Yes	Yes	No
387	Community1	Rural	Male	Citizen	16-24	Home	HIV-	NA	NA	Yes	Yes
388	Community1	Rural	Male	Citizen	35-64	Home	HIV-	NA	NA	Yes	Yes
389	Community1	Rural	Male	Citizen	35-64	Home	HIV-	NA	NA	Yes	Yes
390	Community1	Rural	Female	Citizen	35-64	Home	HIV-	NA	NA	Yes	Yes
391	Community1	Rural	Female	Citizen	16-24	Home	HIV-	NA	NA	Yes	Yes
392	Community1	Rural	Male	Citizen	25-34	Home	Refused	NA	NA	No	No
393	Community1	Rural	Male	Citizen	35-64	Home	HIV-	NA	NA	Yes	Yes
394	Community1	Rural	Female	Citizen	25-34	Home	HIV-	NA	NA	Yes	Yes
395	Community1	Rural	Male	Citizen	35-64	Home	HIV-	NA	NA	Yes	Yes
396	Community1	Rural	Female	Citizen	35-64	Home	HIV-	NA	NA	Yes	Yes
397	Community1	Rural	Female	Citizen	35-64	Home	HIV-	NA	NA	Yes	No
398	Community1	Rural	Female	Citizen	35-64	Home	HIV-	NA	NA	Yes	Yes
399	Community1	Rural	Female	Citizen	35-64	Mobile	HIV-	NA	NA	Yes	Yes
400	Community1	Rural	Female	Citizen	35-64	Home	Refused	NA	NA	No	No
401	Community1	Rural	Female	Citizen	25-34	Home	HIV-	NA	NA	Yes	Yes
402	Community1	Rural	Female	Citizen	25-34	Mobile	Refused	NA	NA	No	No
403	Community1	Rural	Male	Citizen	35-64	Home	HIV+	Known HIV+	No	Yes	No
404	Community1	Rural	Female	Citizen	35-64	Mobile	HIV-	NA	NA	Yes	Yes
405	Community1	Rural	Male	Citizen	35-64	Mobile	HIV-	NA	NA	Yes	Yes
406	Community1	Rural	Male	Citizen	35-64	Mobile	HIV-	NA	NA	Yes	Yes
407	Community1	Rural	Male	Citizen	35-64	Mobile	HIV-	NA	NA	Yes	Yes
408	Community1	Rural	Male	Citizen	35-64	Mobile	HIV-	NA	NA	Yes	Yes
409	Community1	Rural	Female	Citizen	25-34	Mobile	HIV-	NA	NA	Yes	Yes
410	Community1	Rural	Female	Citizen	35-64	Mobile	HIV-	NA	NA	Yes	Yes
411	Community1	Rural	Male	Citizen	16-24	Mobile	HIV-	NA	NA	Yes	Yes
412	Community1	Rural	Male	Citizen	35-64	Mobile	HIV-	NA	NA	Yes	Yes
413	Community1	Rural	Female	Citizen	35-64	Home	HIV+	Known HIV+	Yes	Yes	No
414	Community1	Rural	Female	Citizen	35-64	Home	HIV-	NA	NA	Yes	Yes
415	Community1	Rural	Male	Citizen	25-34	Mobile	HIV-	NA	NA	Yes	Yes
416	Community1	Rural	Female	Citizen	16-24	Mobile	HIV+	Newly identified HIV+	No	Yes	Yes
417	Community1	Rural	Female	Citizen	35-64	Mobile	HIV-	NA	NA	Yes	Yes
418	Community1	Rural	Male	Citizen	35-64	Mobile	HIV-	NA	NA	Yes	Yes
419	Community1	Rural	Female	Citizen	25-34	Mobile	HIV-	NA	NA	Yes	Yes
420	Community1	Rural	Female	Citizen	35-64	Mobile	HIV-	NA	NA	Yes	Yes
421	Community1	Rural	Female	Citizen	35-64	Mobile	HIV-	NA	NA	Yes	Yes
422	Community1	Rural	Male	Citizen	16-24	Home	HIV-	NA	NA	Yes	Yes
423	Community1	Rural	Female	Citizen	35-64	Home	HIV-	NA	NA	Yes	Yes
424	Community1	Rural	Male	Citizen	35-64	Home	HIV-	NA	NA	Yes	No
425	Community1	Rural	Male	Citizen	16-24	Home	HIV-	NA	NA	Yes	Yes
426	Community1	Rural	Female	Citizen	35-64	Mobile	HIV-	NA	NA	Yes	Yes
427	Community1	Rural	Female	Citizen	16-24	Mobile	HIV-	NA	NA	Yes	Yes
428	Community1	Rural	Male	Citizen	25-34	Home	HIV+	Known HIV+	Yes	Yes	No
429	Community1	Rural	Female	Citizen	16-24	Home	HIV+	Known HIV+	Yes	Yes	No
430	Community1	Rural	Female	Citizen	16-24	Home	HIV-	NA	NA	Yes	Yes
431	Community1	Rural	Female	Citizen	16-24	Home	HIV+	Known HIV+	Yes	Yes	No
432	Community1	Rural	Female	Citizen	16-24	Home	HIV-	NA	NA	Yes	Yes
433	Community1	Rural	Female	Citizen	35-64	Home	HIV-	NA	NA	Yes	Yes
434	Community1	Rural	Female	Citizen	16-24	Home	HIV-	NA	NA	Yes	Yes
435	Community1	Rural	Female	Citizen	25-34	Home	HIV+	Known HIV+	No	Yes	No
436	Community1	Rural	Female	Citizen	16-24	Home	HIV-	NA	NA	Yes	Yes
437	Community1	Rural	Male	Citizen	35-64	Mobile	HIV-	NA	NA	Yes	Yes
438	Community1	Rural	Male	Citizen	35-64	Mobile	HIV-	NA	NA	Yes	Yes
439	Community1	Rural	Female	Citizen	25-34	Home	Refused	NA	NA	No	No
440	Community1	Rural	Female	Citizen	35-64	Home	HIV+	Known HIV+	Yes	Yes	No
441	Community1	Rural	Female	Noncitizen	16-24	Mobile	HIV-	NA	NA	Yes	Yes
442	Community1	Rural	Female	Noncitizen	16-24	Mobile	HIV-	NA	NA	Yes	Yes
443	Community1	Rural	Female	Citizen	16-24	Mobile	HIV-	NA	NA	Yes	Yes
444	Community1	Rural	Male	Citizen	16-24	Home	HIV-	NA	NA	Yes	Yes
445	Community1	Rural	Male	Citizen	25-34	Mobile	HIV-	NA	NA	Yes	Yes
446	Community1	Rural	Male	Citizen	35-64	Home	HIV-	NA	NA	Yes	Yes
447	Community1	Rural	Female	Citizen	35-64	Home	HIV-	NA	NA	Yes	Yes
448	Community1	Rural	Male	Citizen	16-24	Mobile	HIV-	NA	NA	Yes	Yes
449	Community1	Rural	Male	Citizen	25-34	Mobile	HIV-	NA	NA	Yes	Yes
450	Community1	Rural	Male	Citizen	35-64	Mobile	HIV-	NA	NA	Yes	Yes
451	Community1	Rural	Female	Citizen	25-34	Mobile	HIV-	NA	NA	Yes	Yes
452	Community1	Rural	Male	Citizen	35-64	Mobile	HIV-	NA	NA	Yes	Yes
453	Community1	Rural	Male	Citizen	25-34	Mobile	HIV-	NA	NA	Yes	Yes
454	Community1	Rural	Male	Citizen	25-34	Mobile	HIV-	NA	NA	Yes	Yes
455	Community1	Rural	Male	Citizen	25-34	Mobile	HIV-	NA	NA	Yes	Yes
456	Community1	Rural	Male	Citizen	16-24	Mobile	HIV-	NA	NA	Yes	Yes
457	Community1	Rural	Female	Citizen	25-34	Home	Refused	NA	NA	No	No
458	Community1	Rural	Male	Citizen	16-24	Home	HIV-	NA	NA	Yes	Yes
459	Community1	Rural	Female	Citizen	25-34	Home	HIV-	NA	NA	Yes	Yes
460	Community1	Rural	Female	Citizen	25-34	Home	HIV-	NA	NA	Yes	Yes
461	Community1	Rural	Male	Citizen	25-34	Mobile	HIV-	NA	NA	Yes	Yes
462	Community1	Rural	Male	Citizen	25-34	Home	Refused	NA	NA	No	No
463	Community1	Rural	Female	Citizen	35-64	Home	HIV-	NA	NA	Yes	Yes
464	Community1	Rural	Male	Citizen	35-64	Home	HIV-	NA	NA	Yes	Yes
465	Community1	Rural	Female	Citizen	35-64	Home	HIV-	NA	NA	Yes	Yes
466	Community1	Rural	Female	Citizen	35-64	Home	HIV-	NA	NA	Yes	Yes
467	Community1	Rural	Male	Citizen	35-64	Home	HIV-	NA	NA	Yes	Yes
468	Community1	Rural	Male	Citizen	35-64	Home	HIV-	NA	NA	Yes	Yes
469	Community1	Rural	Male	Citizen	35-64	Home	Refused	NA	NA	No	No
470	Community1	Rural	Female	Citizen	16-24	Home	HIV-	NA	NA	Yes	Yes
471	Community1	Rural	Male	Citizen	35-64	Home	HIV-	NA	NA	Yes	Yes
472	Community1	Rural	Female	Citizen	35-64	Home	HIV-	NA	NA	Yes	Yes
473	Community1	Rural	Male	Citizen	16-24	Home	HIV-	NA	NA	Yes	Yes
474	Community1	Rural	Female	Citizen	35-64	Home	HIV-	NA	NA	Yes	Yes
475	Community1	Rural	Female	Citizen	25-34	Mobile	HIV-	NA	NA	Yes	Yes
476	Community1	Rural	Female	Citizen	16-24	Mobile	HIV-	NA	NA	Yes	Yes
477	Community1	Rural	Female	Citizen	16-24	Home	HIV-	NA	NA	Yes	Yes
478	Community1	Rural	Female	Citizen	35-64	Home	HIV-	NA	NA	Yes	Yes
479	Community1	Rural	Female	Citizen	35-64	Mobile	HIV-	NA	NA	Yes	Yes
480	Community1	Rural	Male	Citizen	35-64	Mobile	HIV-	NA	NA	Yes	Yes
481	Community1	Rural	Female	Citizen	35-64	Home	HIV+	Known HIV+	Yes	Yes	No
482	Community1	Rural	Male	Citizen	25-34	Mobile	HIV-	NA	NA	Yes	Yes
483	Community1	Rural	Male	Citizen	35-64	Home	HIV+	Newly identified HIV+	No	Yes	Yes
484	Community1	Rural	Female	Citizen	16-24	Home	HIV-	NA	NA	Yes	Yes
485	Community1	Rural	Male	Citizen	35-64	Home	HIV-	NA	NA	Yes	Yes
486	Community1	Rural	Male	Citizen	16-24	Home	HIV-	NA	NA	Yes	Yes
487	Community1	Rural	Female	Citizen	16-24	Home	HIV-	NA	NA	Yes	Yes
488	Community1	Rural	Female	Citizen	35-64	Home	HIV+	Known HIV+	Yes	Yes	No
489	Community1	Rural	Female	Citizen	35-64	Home	HIV-	NA	NA	Yes	No
490	Community1	Rural	Male	Citizen	35-64	Mobile	HIV-	NA	NA	Yes	Yes
491	Community1	Rural	Female	Citizen	25-34	Mobile	HIV-	NA	NA	Yes	Yes
492	Community1	Rural	Female	Citizen	16-24	Mobile	HIV-	NA	NA	Yes	Yes
493	Community1	Rural	Female	Citizen	16-24	Mobile	HIV-	NA	NA	Yes	Yes
494	Community1	Rural	Male	Citizen	35-64	Mobile	HIV-	NA	NA	Yes	Yes
495	Community1	Rural	Female	Citizen	16-24	Mobile	HIV-	NA	NA	Yes	Yes
496	Community1	Rural	Male	Citizen	25-34	Mobile	HIV-	NA	NA	Yes	Yes
497	Community1	Rural	Male	Citizen	16-24	Mobile	HIV-	NA	NA	Yes	Yes
498	Community1	Rural	Female	Citizen	16-24	Mobile	HIV-	NA	NA	Yes	Yes
499	Community1	Rural	Male	Citizen	25-34	Mobile	HIV-	NA	NA	Yes	Yes
500	Community1	Rural	Female	Citizen	16-24	Mobile	HIV-	NA	NA	Yes	Yes
501	Community1	Rural	Female	Citizen	35-64	Mobile	HIV-	NA	NA	Yes	Yes
502	Community1	Rural	Male	Citizen	16-24	Mobile	HIV-	NA	NA	Yes	Yes
503	Community1	Rural	Female	Citizen	35-64	Home	HIV-	NA	NA	Yes	Yes
504	Community1	Rural	Female	Citizen	25-34	Home	HIV+	Known HIV+	Yes	Yes	No
505	Community1	Rural	Male	Citizen	35-64	Home	HIV+	Known HIV+	Yes	Yes	No
506	Community1	Rural	Female	Citizen	35-64	Home	HIV-	NA	NA	Yes	Yes
507	Community1	Rural	Female	Citizen	16-24	Home	HIV-	NA	NA	Yes	Yes
508	Community1	Rural	Female	Citizen	35-64	Home	HIV-	NA	NA	Yes	Yes
509	Community1	Rural	Male	Citizen	16-24	Home	HIV-	NA	NA	Yes	Yes
510	Community1	Rural	Male	Citizen	25-34	Home	HIV-	NA	NA	Yes	Yes
511	Community1	Rural	Male	Citizen	35-64	Mobile	HIV-	NA	NA	Yes	No
512	Community1	Rural	Male	Citizen	16-24	Home	HIV-	NA	NA	Yes	Yes
513	Community1	Rural	Female	Citizen	35-64	Mobile	HIV-	NA	NA	Yes	No
514	Community1	Rural	Male	Citizen	16-24	Mobile	HIV-	NA	NA	Yes	Yes
515	Community1	Rural	Female	Citizen	16-24	Home	Refused	NA	NA	No	No
516	Community1	Rural	Female	Citizen	35-64	Home	HIV-	NA	NA	Yes	Yes
517	Community1	Rural	Female	Citizen	35-64	Home	HIV-	NA	NA	Yes	Yes
518	Community1	Rural	Female	Citizen	35-64	Home	HIV-	NA	NA	Yes	Yes
519	Community1	Rural	Male	Citizen	16-24	Home	HIV-	NA	NA	Yes	Yes
520	Community1	Rural	Male	Citizen	25-34	Home	HIV-	NA	NA	Yes	Yes
521	Community1	Rural	Female	Citizen	35-64	Home	HIV+	Newly identified HIV+	No	Yes	Yes
522	Community1	Rural	Female	Citizen	25-34	Home	HIV-	NA	NA	Yes	Yes
523	Community1	Rural	Female	Citizen	35-64	Home	HIV-	NA	NA	Yes	Yes
524	Community1	Rural	Female	Citizen	35-64	Home	HIV-	NA	NA	Yes	Yes
525	Community1	Rural	Female	Citizen	35-64	Home	HIV-	NA	NA	Yes	Yes
526	Community1	Rural	Female	Citizen	25-34	Home	HIV+	Known HIV+	Yes	Yes	No
527	Community1	Rural	Female	Citizen	25-34	Home	HIV-	NA	NA	Yes	Yes
528	Community1	Rural	Female	Citizen	16-24	Home	HIV-	NA	NA	Yes	No
529	Community1	Rural	Female	Citizen	16-24	Home	HIV-	NA	NA	Yes	Yes
530	Community1	Rural	Male	Citizen	35-64	Home	HIV-	NA	NA	Yes	Yes
531	Community1	Rural	Female	Citizen	35-64	Home	HIV-	NA	NA	Yes	Yes
532	Community1	Rural	Male	Citizen	35-64	Home	HIV-	NA	NA	Yes	Yes
533	Community1	Rural	Male	Citizen	25-34	Mobile	HIV-	NA	NA	Yes	Yes
534	Community1	Rural	Female	Citizen	16-24	Home	HIV-	NA	NA	Yes	No
535	Community1	Rural	Female	Citizen	35-64	Mobile	HIV-	NA	NA	Yes	Yes
536	Community1	Rural	Female	Citizen	16-24	Home	HIV-	NA	NA	Yes	No
537	Community1	Rural	Male	Citizen	35-64	Home	HIV-	NA	NA	Yes	Yes
538	Community1	Rural	Female	Citizen	35-64	Home	HIV-	NA	NA	Yes	Yes
539	Community1	Rural	Female	Citizen	25-34	Home	HIV-	NA	NA	Yes	Yes
540	Community1	Rural	Male	Citizen	25-34	Home	HIV-	NA	NA	Yes	Yes
541	Community1	Rural	Female	Noncitizen	35-64	Home	HIV-	NA	NA	Yes	Yes
542	Community1	Rural	Female	Citizen	35-64	Mobile	HIV-	NA	NA	Yes	Yes
543	Community1	Rural	Female	Citizen	25-34	Mobile	HIV-	NA	NA	Yes	Yes
544	Community1	Rural	Female	Citizen	16-24	Mobile	HIV-	NA	NA	Yes	Yes
545	Community1	Rural	Female	Citizen	16-24	Mobile	HIV-	NA	NA	Yes	Yes
546	Community1	Rural	Female	Citizen	25-34	Mobile	HIV-	NA	NA	Yes	Yes
547	Community1	Rural	Male	Citizen	25-34	Mobile	HIV-	NA	NA	Yes	Yes
548	Community1	Rural	Male	Citizen	25-34	Mobile	HIV-	NA	NA	Yes	Yes
549	Community1	Rural	Male	Citizen	25-34	Mobile	HIV-	NA	NA	Yes	Yes
550	Community1	Rural	Female	Citizen	25-34	Mobile	HIV+	Newly identified HIV+	No	Yes	Yes
551	Community1	Rural	Male	Citizen	25-34	Home	Refused	NA	NA	No	No
552	Community1	Rural	Female	Citizen	35-64	Home	HIV+	Known HIV+	Yes	Yes	No
553	Community1	Rural	Male	Citizen	25-34	Home	HIV-	NA	NA	Yes	Yes
554	Community1	Rural	Male	Citizen	35-64	Home	HIV-	NA	NA	Yes	Yes
555	Community1	Rural	Male	Citizen	35-64	Home	HIV-	NA	NA	Yes	No
556	Community1	Rural	Female	Citizen	35-64	Home	HIV-	NA	NA	Yes	Yes
557	Community1	Rural	Female	Citizen	35-64	Home	HIV-	NA	NA	Yes	Yes
558	Community1	Rural	Male	Citizen	25-34	Home	HIV+	Known HIV+	No	Yes	No
559	Community1	Rural	Female	Citizen	35-64	Home	HIV-	NA	NA	Yes	Yes
560	Community1	Rural	Female	Citizen	16-24	Home	HIV-	NA	NA	Yes	Yes
561	Community1	Rural	Female	Citizen	25-34	Home	HIV+	Known HIV+	No	Yes	No
562	Community1	Rural	Male	Citizen	16-24	Home	HIV-	NA	NA	Yes	Yes
563	Community1	Rural	Female	Citizen	16-24	Home	HIV-	NA	NA	Yes	Yes
564	Community1	Rural	Female	Citizen	25-34	Home	HIV-	NA	NA	Yes	Yes
565	Community1	Rural	Female	Citizen	35-64	Home	HIV+	Known HIV+	Yes	Yes	No
566	Community1	Rural	Male	Citizen	16-24	Mobile	HIV-	NA	NA	Yes	Yes
567	Community1	Rural	Female	Citizen	35-64	Home	HIV+	Known HIV+	Yes	Yes	No
568	Community1	Rural	Male	Citizen	35-64	Mobile	HIV-	NA	NA	Yes	Yes
569	Community1	Rural	Female	Citizen	16-24	Mobile	HIV-	NA	NA	Yes	Yes
570	Community1	Rural	Female	Citizen	25-34	Home	HIV-	NA	NA	Yes	Yes
571	Community1	Rural	Female	Citizen	16-24	Home	HIV-	NA	NA	Yes	Yes
572	Community1	Rural	Male	Citizen	16-24	Mobile	HIV-	NA	NA	Yes	Yes
573	Community1	Rural	Male	Citizen	35-64	Mobile	HIV-	NA	NA	Yes	Yes
574	Community1	Rural	Male	Citizen	16-24	Mobile	HIV-	NA	NA	Yes	Yes
575	Community1	Rural	Male	Citizen	16-24	Mobile	HIV-	NA	NA	Yes	Yes
576	Community1	Rural	Male	Citizen	35-64	Mobile	HIV-	NA	NA	Yes	Yes
577	Community1	Rural	Female	Citizen	25-34	Mobile	HIV-	NA	NA	Yes	Yes
578	Community1	Rural	Female	Citizen	25-34	Home	HIV+	Known HIV+	Yes	Yes	No
579	Community1	Rural	Male	Citizen	25-34	Home	HIV-	NA	NA	Yes	Yes
580	Community1	Rural	Male	Citizen	35-64	Home	HIV-	NA	NA	Yes	Yes
581	Community1	Rural	Male	Citizen	35-64	Home	HIV-	NA	NA	Yes	Yes
582	Community1	Rural	Female	Citizen	35-64	Home	HIV-	NA	NA	Yes	Yes
583	Community1	Rural	Male	Citizen	35-64	Home	HIV-	NA	NA	Yes	Yes
584	Community1	Rural	Male	Citizen	16-24	Home	HIV-	NA	NA	Yes	Yes
585	Community1	Rural	Male	Citizen	25-34	Mobile	HIV-	NA	NA	Yes	Yes
586	Community1	Rural	Female	Citizen	16-24	Mobile	HIV-	NA	NA	Yes	Yes
587	Community1	Rural	Female	Citizen	16-24	Mobile	HIV-	NA	NA	Yes	Yes
588	Community1	Rural	Male	Citizen	16-24	Mobile	HIV-	NA	NA	Yes	Yes
589	Community1	Rural	Female	Citizen	25-34	Mobile	HIV-	NA	NA	Yes	Yes
590	Community1	Rural	Male	Citizen	16-24	Mobile	HIV-	NA	NA	Yes	Yes
591	Community1	Rural	Male	Citizen	35-64	Mobile	HIV-	NA	NA	Yes	Yes
592	Community1	Rural	Female	Citizen	35-64	Mobile	HIV-	NA	NA	Yes	Yes
593	Community1	Rural	Male	Citizen	16-24	Mobile	HIV-	NA	NA	Yes	Yes
594	Community1	Rural	Male	Citizen	25-34	Mobile	HIV-	NA	NA	Yes	Yes
595	Community1	Rural	Female	Citizen	16-24	Mobile	HIV-	NA	NA	Yes	Yes
596	Community1	Rural	Female	Citizen	35-64	Mobile	HIV-	NA	NA	Yes	Yes
597	Community1	Rural	Female	Citizen	16-24	Mobile	HIV-	NA	NA	Yes	Yes
598	Community1	Rural	Male	Citizen	35-64	Mobile	HIV-	NA	NA	Yes	Yes
599	Community1	Rural	Male	Citizen	25-34	Mobile	HIV-	NA	NA	Yes	Yes
600	Community1	Rural	Male	Citizen	35-64	Home	Refused	NA	NA	No	No
601	Community1	Rural	Male	Citizen	35-64	Home	HIV-	NA	NA	Yes	Yes
602	Community1	Rural	Female	Citizen	25-34	Mobile	HIV-	NA	NA	Yes	Yes
603	Community1	Rural	Female	Citizen	25-34	Mobile	HIV-	NA	NA	Yes	Yes
604	Community1	Rural	Female	Citizen	35-64	Mobile	HIV-	NA	NA	Yes	Yes
605	Community1	Rural	Male	Citizen	35-64	Mobile	HIV-	NA	NA	Yes	Yes
606	Community1	Rural	Female	Citizen	35-64	Mobile	HIV+	Newly identified HIV+	No	Yes	Yes
607	Community1	Rural	Male	Citizen	35-64	Mobile	HIV-	NA	NA	Yes	Yes
608	Community1	Rural	Female	Citizen	25-34	Mobile	HIV-	NA	NA	Yes	Yes
609	Community1	Rural	Female	Citizen	16-24	Mobile	HIV-	NA	NA	Yes	Yes
610	Community1	Rural	Female	Citizen	16-24	Mobile	HIV-	NA	NA	Yes	Yes
611	Community1	Rural	Male	Citizen	16-24	Mobile	HIV-	NA	NA	Yes	Yes
612	Community1	Rural	Female	Citizen	35-64	Home	HIV+	Newly identified HIV+	No	Yes	Yes
613	Community1	Rural	Female	Citizen	35-64	Mobile	HIV+	Known HIV+	No	Yes	No
614	Community1	Rural	Male	Citizen	25-34	Mobile	HIV-	NA	NA	Yes	Yes
615	Community1	Rural	Female	Citizen	16-24	Home	HIV-	NA	NA	Yes	Yes
616	Community1	Rural	Male	Citizen	16-24	Home	HIV-	NA	NA	Yes	Yes
617	Community1	Rural	Female	Citizen	35-64	Home	HIV-	NA	NA	Yes	Yes
618	Community1	Rural	Female	Citizen	16-24	Home	HIV-	NA	NA	Yes	Yes
619	Community1	Rural	Female	Citizen	16-24	Mobile	HIV-	NA	NA	Yes	Yes
620	Community1	Rural	Female	Citizen	25-34	Mobile	HIV-	NA	NA	Yes	Yes
621	Community1	Rural	Female	Citizen	16-24	Mobile	HIV-	NA	NA	Yes	Yes
622	Community1	Rural	Female	Citizen	16-24	Mobile	HIV-	NA	NA	Yes	Yes
623	Community1	Rural	Male	Citizen	35-64	Mobile	HIV-	NA	NA	Yes	Yes
624	Community1	Rural	Female	Citizen	35-64	Mobile	HIV-	NA	NA	Yes	Yes
625	Community1	Rural	Female	Citizen	35-64	Mobile	HIV-	NA	NA	Yes	Yes
626	Community1	Rural	Male	Citizen	35-64	Mobile	HIV-	NA	NA	Yes	Yes
627	Community1	Rural	Male	Citizen	25-34	Mobile	HIV-	NA	NA	Yes	Yes
628	Community1	Rural	Female	Citizen	16-24	Home	HIV-	NA	NA	Yes	Yes
629	Community1	Rural	Female	Citizen	25-34	Mobile	HIV-	NA	NA	Yes	Yes
630	Community1	Rural	Male	Citizen	35-64	Mobile	HIV-	NA	NA	Yes	Yes
631	Community1	Rural	Female	Citizen	16-24	Home	HIV-	NA	NA	Yes	Yes
632	Community1	Rural	Female	Citizen	35-64	Home	HIV-	NA	NA	Yes	Yes
633	Community1	Rural	Male	Citizen	25-34	Home	HIV-	NA	NA	Yes	Yes
634	Community1	Rural	Female	Citizen	35-64	Home	HIV-	NA	NA	Yes	Yes
635	Community1	Rural	Male	Citizen	16-24	Home	HIV-	NA	NA	Yes	Yes
636	Community1	Rural	Male	Citizen	35-64	Home	HIV-	NA	NA	Yes	Yes
637	Community1	Rural	Female	Citizen	16-24	Home	HIV-	NA	NA	Yes	Yes
638	Community1	Rural	Female	Citizen	35-64	Home	HIV-	NA	NA	Yes	Yes
639	Community1	Rural	Male	Citizen	35-64	Home	HIV-	NA	NA	Yes	Yes
640	Community1	Rural	Male	Citizen	25-34	Home	Refused	NA	NA	No	No
641	Community1	Rural	Male	Citizen	35-64	Home	HIV-	NA	NA	Yes	Yes
642	Community1	Rural	Female	Citizen	25-34	Mobile	HIV-	NA	NA	Yes	Yes
643	Community1	Rural	Female	Citizen	25-34	Home	HIV+	Newly identified HIV+	No	Yes	Yes
644	Community1	Rural	Female	Citizen	16-24	Home	HIV-	NA	NA	Yes	Yes
645	Community1	Rural	Male	Citizen	16-24	Home	HIV-	NA	NA	Yes	Yes
646	Community1	Rural	Female	Citizen	35-64	Home	HIV-	NA	NA	Yes	Yes
647	Community1	Rural	Female	Citizen	35-64	Home	HIV-	NA	NA	Yes	Yes
648	Community1	Rural	Male	Citizen	16-24	Home	HIV-	NA	NA	Yes	Yes
649	Community1	Rural	Female	Citizen	16-24	Home	HIV-	NA	NA	Yes	Yes
650	Community1	Rural	Female	Citizen	35-64	Home	HIV-	NA	NA	Yes	Yes
651	Community1	Rural	Male	Citizen	25-34	Home	HIV-	NA	NA	Yes	Yes
652	Community1	Rural	Male	Citizen	35-64	Home	HIV-	NA	NA	Yes	Yes
653	Community1	Rural	Male	Citizen	16-24	Home	HIV-	NA	NA	Yes	Yes
654	Community1	Rural	Female	Citizen	35-64	Home	HIV-	NA	NA	Yes	Yes
655	Community1	Rural	Male	Citizen	35-64	Mobile	HIV-	NA	NA	Yes	Yes
656	Community1	Rural	Male	Citizen	35-64	Mobile	HIV-	NA	NA	Yes	Yes
657	Community1	Rural	Male	Citizen	35-64	Mobile	HIV+	Known HIV+	No	Yes	No
658	Community1	Rural	Female	Citizen	35-64	Mobile	HIV-	NA	NA	Yes	Yes
659	Community1	Rural	Female	Citizen	25-34	Mobile	HIV-	NA	NA	Yes	Yes
660	Community1	Rural	Male	Citizen	25-34	Mobile	HIV-	NA	NA	Yes	Yes
661	Community1	Rural	Male	Citizen	16-24	Mobile	HIV-	NA	NA	Yes	Yes
662	Community1	Rural	Male	Citizen	16-24	Mobile	HIV-	NA	NA	Yes	Yes
663	Community1	Rural	Male	Citizen	25-34	Mobile	HIV-	NA	NA	Yes	Yes
664	Community1	Rural	Male	Citizen	35-64	Home	HIV-	NA	NA	Yes	Yes
665	Community1	Rural	Female	Citizen	35-64	Home	HIV-	NA	NA	Yes	Yes
666	Community1	Rural	Male	Citizen	25-34	Mobile	HIV-	NA	NA	Yes	Yes
667	Community1	Rural	Male	Citizen	25-34	Mobile	HIV-	NA	NA	Yes	Yes
668	Community1	Rural	Male	Citizen	25-34	Mobile	HIV-	NA	NA	Yes	Yes
669	Community1	Rural	Male	Citizen	25-34	Home	HIV-	NA	NA	Yes	Yes
670	Community1	Rural	Female	Citizen	25-34	Mobile	HIV-	NA	NA	Yes	Yes
671	Community1	Rural	Female	Citizen	35-64	Home	HIV-	NA	NA	Yes	Yes
672	Community1	Rural	Male	Citizen	25-34	Home	HIV-	NA	NA	Yes	Yes
673	Community1	Rural	Male	Citizen	25-34	Mobile	HIV-	NA	NA	Yes	Yes
674	Community1	Rural	Female	Citizen	25-34	Mobile	HIV-	NA	NA	Yes	Yes
675	Community1	Rural	Male	Citizen	16-24	Mobile	HIV-	NA	NA	Yes	Yes
676	Community1	Rural	Female	Citizen	16-24	Mobile	HIV-	NA	NA	Yes	Yes
677	Community1	Rural	Female	Citizen	16-24	Mobile	HIV-	NA	NA	Yes	Yes
678	Community1	Rural	Male	Citizen	25-34	Mobile	HIV-	NA	NA	Yes	Yes
679	Community1	Rural	Female	Citizen	25-34	Home	HIV+	Known HIV+	No	Yes	No
680	Community1	Rural	Male	Citizen	16-24	Home	HIV-	NA	NA	Yes	Yes
681	Community1	Rural	Male	Citizen	25-34	Home	HIV-	NA	NA	Yes	Yes
682	Community1	Rural	Female	Citizen	16-24	Mobile	HIV-	NA	NA	Yes	Yes
683	Community1	Rural	Female	Citizen	25-34	Mobile	HIV-	NA	NA	Yes	Yes
684	Community1	Rural	Male	Citizen	35-64	Mobile	HIV-	NA	NA	Yes	Yes
685	Community1	Rural	Female	Citizen	16-24	Mobile	HIV-	NA	NA	Yes	Yes
686	Community1	Rural	Female	Citizen	16-24	Mobile	HIV-	NA	NA	Yes	Yes
687	Community1	Rural	Female	Citizen	25-34	Mobile	HIV-	NA	NA	Yes	Yes
688	Community1	Rural	Female	Citizen	16-24	Mobile	HIV-	NA	NA	Yes	Yes
689	Community1	Rural	Male	Citizen	25-34	Mobile	HIV-	NA	NA	Yes	Yes
690	Community1	Rural	Male	Citizen	16-24	Mobile	HIV-	NA	NA	Yes	Yes
691	Community1	Rural	Female	Citizen	16-24	Mobile	HIV-	NA	NA	Yes	Yes
692	Community1	Rural	Female	Citizen	35-64	Home	HIV-	NA	NA	Yes	Yes
693	Community1	Rural	Female	Citizen	35-64	Home	HIV-	NA	NA	Yes	Yes
694	Community1	Rural	Female	Citizen	35-64	Home	HIV-	NA	NA	Yes	Yes
695	Community1	Rural	Female	Citizen	25-34	Home	HIV-	NA	NA	Yes	Yes
696	Community1	Rural	Male	Citizen	35-64	Home	HIV+	Newly identified HIV+	No	Yes	Yes
697	Community1	Rural	Male	Citizen	25-34	Mobile	HIV-	NA	NA	Yes	Yes
698	Community1	Rural	Female	Citizen	16-24	Mobile	HIV-	NA	NA	Yes	Yes
699	Community1	Rural	Female	Citizen	25-34	Mobile	HIV-	NA	NA	Yes	Yes
700	Community1	Rural	Female	Citizen	35-64	Home	HIV-	NA	NA	Yes	Yes
701	Community1	Rural	Male	Citizen	35-64	Mobile	HIV-	NA	NA	Yes	Yes
702	Community1	Rural	Male	Citizen	35-64	Mobile	HIV-	NA	NA	Yes	Yes
703	Community1	Rural	Male	Citizen	25-34	Home	HIV-	NA	NA	Yes	Yes
704	Community1	Rural	Female	Citizen	25-34	Mobile	HIV-	NA	NA	Yes	Yes
705	Community1	Rural	Male	Citizen	25-34	Mobile	HIV-	NA	NA	Yes	Yes
706	Community1	Rural	Female	Citizen	16-24	Mobile	HIV-	NA	NA	Yes	Yes
707	Community1	Rural	Female	Citizen	16-24	Mobile	HIV-	NA	NA	Yes	Yes
708	Community1	Rural	Male	Citizen	25-34	Mobile	HIV-	NA	NA	Yes	Yes
709	Community1	Rural	Female	Citizen	35-64	Home	HIV-	NA	NA	Yes	Yes
710	Community1	Rural	Male	Citizen	35-64	Mobile	HIV-	NA	NA	Yes	Yes
711	Community1	Rural	Female	Citizen	16-24	Mobile	HIV-	NA	NA	Yes	Yes
712	Community1	Rural	Male	Citizen	35-64	Mobile	HIV-	NA	NA	Yes	Yes
713	Community1	Rural	Female	Citizen	35-64	Mobile	HIV-	NA	NA	Yes	Yes
714	Community1	Rural	Female	Citizen	16-24	Mobile	HIV-	NA	NA	Yes	Yes
715	Community1	Rural	Female	Citizen	35-64	Mobile	HIV-	NA	NA	Yes	Yes
716	Community1	Rural	Male	Citizen	35-64	Mobile	HIV+	Newly identified HIV+	No	Yes	Yes
717	Community1	Rural	Male	Citizen	35-64	Mobile	HIV-	NA	NA	Yes	Yes
718	Community1	Rural	Male	Citizen	25-34	Mobile	HIV-	NA	NA	Yes	Yes
719	Community1	Rural	Female	Citizen	16-24	Mobile	HIV-	NA	NA	Yes	Yes
720	Community1	Rural	Female	Citizen	35-64	Mobile	HIV-	NA	NA	Yes	Yes
721	Community1	Rural	Male	Citizen	35-64	Home	HIV-	NA	NA	Yes	Yes
722	Community1	Rural	Female	Citizen	35-64	Home	HIV-	NA	NA	Yes	Yes
723	Community1	Rural	Female	Citizen	35-64	Home	HIV-	NA	NA	Yes	Yes
724	Community1	Rural	Female	Citizen	35-64	Home	HIV+	Known HIV+	Yes	Yes	No
725	Community1	Rural	Male	Citizen	35-64	Mobile	HIV-	NA	NA	Yes	Yes
726	Community1	Rural	Female	Citizen	16-24	Mobile	HIV-	NA	NA	Yes	Yes
727	Community1	Rural	Female	Citizen	16-24	Mobile	HIV-	NA	NA	Yes	Yes
728	Community1	Rural	Female	Citizen	35-64	Mobile	HIV-	NA	NA	Yes	Yes
729	Community1	Rural	Male	Citizen	16-24	Mobile	HIV-	NA	NA	Yes	Yes
730	Community1	Rural	Male	Citizen	35-64	Mobile	HIV-	NA	NA	Yes	Yes
731	Community1	Rural	Female	Citizen	35-64	Mobile	HIV-	NA	NA	Yes	Yes
732	Community1	Rural	Male	Citizen	16-24	Mobile	HIV-	NA	NA	Yes	Yes
733	Community1	Rural	Female	Citizen	35-64	Mobile	HIV-	NA	NA	Yes	Yes
734	Community1	Rural	Female	Citizen	16-24	Mobile	HIV-	NA	NA	Yes	Yes
735	Community1	Rural	Female	Citizen	16-24	Mobile	HIV-	NA	NA	Yes	Yes
736	Community1	Rural	Female	Citizen	16-24	Mobile	HIV-	NA	NA	Yes	Yes
737	Community1	Rural	Female	Citizen	35-64	Mobile	HIV-	NA	NA	Yes	Yes
738	Community1	Rural	Female	Citizen	16-24	Mobile	HIV-	NA	NA	Yes	Yes
739	Community1	Rural	Male	Citizen	25-34	Mobile	HIV-	NA	NA	Yes	Yes
740	Community1	Rural	Female	Citizen	35-64	Mobile	HIV-	NA	NA	Yes	Yes
741	Community1	Rural	Male	Citizen	16-24	Mobile	HIV-	NA	NA	Yes	Yes
742	Community1	Rural	Female	Citizen	25-34	Mobile	HIV-	NA	NA	Yes	Yes
743	Community1	Rural	Female	Citizen	35-64	Mobile	HIV-	NA	NA	Yes	Yes
744	Community1	Rural	Female	Citizen	16-24	Mobile	HIV-	NA	NA	Yes	Yes
745	Community1	Rural	Female	Citizen	35-64	Mobile	HIV-	NA	NA	Yes	Yes
746	Community1	Rural	Male	Citizen	16-24	Mobile	HIV-	NA	NA	Yes	Yes
747	Community1	Rural	Male	Citizen	16-24	Mobile	HIV-	NA	NA	Yes	Yes
748	Community1	Rural	Female	Citizen	35-64	Mobile	HIV-	NA	NA	Yes	Yes
749	Community1	Rural	Female	Citizen	16-24	Mobile	HIV-	NA	NA	Yes	Yes
750	Community1	Rural	Male	Citizen	16-24	Mobile	HIV-	NA	NA	Yes	Yes
751	Community1	Rural	Male	Citizen	16-24	Mobile	HIV-	NA	NA	Yes	Yes
752	Community1	Rural	Male	Citizen	16-24	Mobile	HIV-	NA	NA	Yes	Yes
753	Community1	Rural	Female	Citizen	25-34	Mobile	HIV-	NA	NA	Yes	Yes
754	Community1	Rural	Female	Citizen	25-34	Mobile	HIV-	NA	NA	Yes	Yes
755	Community1	Rural	Male	Citizen	35-64	Mobile	HIV-	NA	NA	Yes	Yes
756	Community1	Rural	Female	Citizen	35-64	Mobile	HIV-	NA	NA	Yes	Yes
757	Community1	Rural	Female	Citizen	16-24	Mobile	HIV-	NA	NA	Yes	Yes
758	Community1	Rural	Male	Citizen	35-64	Mobile	HIV-	NA	NA	Yes	Yes
759	Community1	Rural	Female	Citizen	25-34	Home	HIV-	NA	NA	Yes	Yes
760	Community1	Rural	Female	Citizen	25-34	Home	HIV-	NA	NA	Yes	Yes
761	Community1	Rural	Male	Citizen	25-34	Home	HIV-	NA	NA	Yes	Yes
762	Community1	Rural	Female	Citizen	35-64	Home	HIV-	NA	NA	Yes	Yes
763	Community1	Rural	Female	Citizen	35-64	Home	HIV-	NA	NA	Yes	Yes
764	Community1	Rural	Male	Citizen	16-24	Home	HIV-	NA	NA	Yes	Yes
765	Community1	Rural	Female	Citizen	35-64	Home	HIV-	NA	NA	Yes	Yes
766	Community1	Rural	Female	Citizen	25-34	Home	HIV-	NA	NA	Yes	Yes
767	Community1	Rural	Male	Citizen	25-34	Home	HIV-	NA	NA	Yes	Yes
768	Community1	Rural	Female	Citizen	35-64	Home	HIV+	Known HIV+	Yes	Yes	No
769	Community1	Rural	Female	Citizen	35-64	Home	HIV-	NA	NA	Yes	No
770	Community1	Rural	Female	Citizen	16-24	Home	HIV+	Newly identified HIV+	No	Yes	Yes
771	Community1	Rural	Female	Citizen	35-64	Home	HIV+	Known HIV+	Yes	Yes	No
772	Community1	Rural	Male	Citizen	25-34	Home	HIV-	NA	NA	Yes	Yes
773	Community1	Rural	Male	Citizen	35-64	Home	Refused	NA	NA	No	No
774	Community1	Rural	Female	Citizen	16-24	Home	HIV-	NA	NA	Yes	No
775	Community1	Rural	Female	Citizen	25-34	Home	HIV-	NA	NA	Yes	Yes
776	Community1	Rural	Male	Citizen	16-24	Home	HIV-	NA	NA	Yes	Yes
777	Community1	Rural	Female	Citizen	35-64	Home	HIV-	NA	NA	Yes	Yes
778	Community1	Rural	Male	Citizen	16-24	Home	HIV-	NA	NA	Yes	Yes
779	Community1	Rural	Female	Citizen	25-34	Home	Refused	NA	NA	No	No
780	Community1	Rural	Female	Citizen	16-24	Home	Refused	NA	NA	No	No
781	Community1	Rural	Female	Citizen	25-34	Home	HIV-	NA	NA	Yes	Yes
782	Community1	Rural	Male	Citizen	25-34	Home	HIV-	NA	NA	Yes	Yes
783	Community1	Rural	Male	Citizen	25-34	Mobile	HIV-	NA	NA	Yes	Yes
784	Community1	Rural	Female	Citizen	25-34	Home	HIV-	NA	NA	Yes	Yes
785	Community1	Rural	Male	Citizen	35-64	Home	HIV-	NA	NA	Yes	Yes
786	Community1	Rural	Male	Citizen	35-64	Home	HIV-	NA	NA	Yes	Yes
787	Community1	Rural	Female	Citizen	16-24	Home	HIV-	NA	NA	Yes	Yes
788	Community1	Rural	Female	Citizen	35-64	Home	HIV+	Known HIV+	Yes	Yes	No
789	Community1	Rural	Female	Citizen	16-24	Home	HIV-	NA	NA	Yes	No
790	Community1	Rural	Male	Citizen	25-34	Home	HIV-	NA	NA	Yes	Yes
791	Community1	Rural	Male	Citizen	25-34	Mobile	HIV-	NA	NA	Yes	Yes
792	Community1	Rural	Male	Citizen	25-34	Mobile	HIV-	NA	NA	Yes	Yes
793	Community1	Rural	Male	Citizen	16-24	Mobile	HIV-	NA	NA	Yes	Yes
794	Community1	Rural	Male	Citizen	35-64	Home	HIV+	Known HIV+	Yes	Yes	No
795	Community1	Rural	Male	Citizen	35-64	Home	HIV-	NA	NA	Yes	Yes
796	Community1	Rural	Female	Citizen	35-64	Home	HIV-	NA	NA	Yes	Yes
797	Community1	Rural	Male	Citizen	16-24	Home	HIV-	NA	NA	Yes	No
798	Community1	Rural	Male	Citizen	35-64	Home	HIV-	NA	NA	Yes	Yes
799	Community1	Rural	Male	Citizen	35-64	Mobile	HIV-	NA	NA	Yes	Yes
800	Community1	Rural	Female	Citizen	16-24	Home	HIV-	NA	NA	Yes	Yes
801	Community1	Rural	Male	Citizen	25-34	Home	HIV-	NA	NA	Yes	Yes
802	Community1	Rural	Female	Citizen	25-34	Home	HIV-	NA	NA	Yes	Yes
803	Community1	Rural	Female	Citizen	25-34	Home	HIV-	NA	NA	Yes	Yes
804	Community1	Rural	Female	Citizen	35-64	Home	HIV-	NA	NA	Yes	Yes
805	Community1	Rural	Male	Citizen	25-34	Home	HIV-	NA	NA	Yes	Yes
806	Community1	Rural	Female	Citizen	25-34	Home	HIV-	NA	NA	Yes	Yes
807	Community1	Rural	Female	Citizen	25-34	Home	HIV+	Known HIV+	Yes	Yes	No
808	Community1	Rural	Female	Citizen	35-64	Home	HIV-	NA	NA	Yes	Yes
809	Community1	Rural	Female	Citizen	16-24	Mobile	HIV-	NA	NA	Yes	Yes
810	Community1	Rural	Female	Citizen	25-34	Mobile	HIV-	NA	NA	Yes	Yes
811	Community1	Rural	Female	Citizen	16-24	Home	HIV-	NA	NA	Yes	Yes
812	Community1	Rural	Female	Citizen	25-34	Home	HIV-	NA	NA	Yes	Yes
813	Community1	Rural	Male	Citizen	16-24	Home	HIV-	NA	NA	Yes	Yes
814	Community1	Rural	Female	Citizen	16-24	Home	HIV-	NA	NA	Yes	Yes
815	Community1	Rural	Female	Citizen	16-24	Home	HIV-	NA	NA	Yes	Yes
816	Community1	Rural	Female	Citizen	35-64	Home	HIV-	NA	NA	Yes	Yes
817	Community1	Rural	Male	Citizen	35-64	Home	HIV-	NA	NA	Yes	Yes
818	Community1	Rural	Female	Citizen	16-24	Home	HIV-	NA	NA	Yes	Yes
819	Community1	Rural	Female	Citizen	35-64	Home	HIV-	NA	NA	Yes	Yes
820	Community1	Rural	Male	Citizen	16-24	Home	HIV-	NA	NA	Yes	Yes
821	Community1	Rural	Female	Citizen	35-64	Home	HIV-	NA	NA	Yes	Yes
822	Community1	Rural	Female	Citizen	16-24	Mobile	HIV-	NA	NA	Yes	Yes
823	Community1	Rural	Male	Citizen	16-24	Mobile	HIV-	NA	NA	Yes	Yes
824	Community1	Rural	Female	Citizen	16-24	Mobile	HIV-	NA	NA	Yes	Yes
825	Community1	Rural	Female	Citizen	25-34	Home	Refused	NA	NA	No	No
826	Community1	Rural	Female	Citizen	35-64	Home	HIV-	NA	NA	Yes	Yes
827	Community1	Rural	Female	Citizen	35-64	Home	HIV-	NA	NA	Yes	Yes
828	Community1	Rural	Female	Citizen	35-64	Home	HIV-	NA	NA	Yes	Yes
829	Community1	Rural	Female	Citizen	16-24	Home	HIV-	NA	NA	Yes	Yes
830	Community1	Rural	Male	Citizen	16-24	Mobile	HIV-	NA	NA	Yes	Yes
831	Community1	Rural	Male	Citizen	25-34	Mobile	HIV+	Known HIV+	No	Yes	No
832	Community1	Rural	Male	Citizen	25-34	Mobile	HIV-	NA	NA	Yes	Yes
833	Community1	Rural	Female	Citizen	25-34	Home	Refused	NA	NA	No	No
834	Community1	Rural	Female	Citizen	25-34	Home	HIV+	Known HIV+	No	Yes	No
835	Community1	Rural	Female	Citizen	16-24	Mobile	HIV-	NA	NA	Yes	Yes
836	Community1	Rural	Male	Citizen	16-24	Home	HIV-	NA	NA	Yes	Yes
837	Community1	Rural	Female	Citizen	16-24	Mobile	HIV-	NA	NA	Yes	Yes
838	Community1	Rural	Female	Citizen	35-64	Home	HIV-	NA	NA	Yes	Yes
839	Community1	Rural	Male	Citizen	35-64	Mobile	HIV+	Known HIV+	Yes	Yes	No
840	Community1	Rural	Female	Citizen	35-64	Mobile	HIV-	NA	NA	Yes	Yes
841	Community1	Rural	Female	Citizen	25-34	Mobile	HIV-	NA	NA	Yes	Yes
842	Community1	Rural	Male	Citizen	25-34	Mobile	HIV-	NA	NA	Yes	Yes
843	Community1	Rural	Female	Citizen	25-34	Home	HIV-	NA	NA	Yes	Yes
844	Community1	Rural	Male	Citizen	16-24	Mobile	HIV-	NA	NA	Yes	Yes
845	Community1	Rural	Male	Citizen	35-64	Mobile	HIV-	NA	NA	Yes	Yes
846	Community1	Rural	Male	Citizen	25-34	Mobile	HIV-	NA	NA	Yes	Yes
847	Community1	Rural	Male	Citizen	35-64	Mobile	HIV-	NA	NA	Yes	Yes
848	Community1	Rural	Female	Citizen	35-64	Mobile	HIV-	NA	NA	Yes	Yes
849	Community1	Rural	Male	Citizen	25-34	Mobile	HIV-	NA	NA	Yes	Yes
850	Community1	Rural	Female	Citizen	35-64	Home	HIV+	Known HIV+	Yes	Yes	No
851	Community1	Rural	Female	Citizen	35-64	Home	HIV+	Known HIV+	Yes	Yes	No
852	Community1	Rural	Female	Citizen	35-64	Home	HIV-	NA	NA	Yes	Yes
853	Community1	Rural	Female	Citizen	35-64	Home	HIV-	NA	NA	Yes	Yes
854	Community1	Rural	Female	Citizen	35-64	Mobile	HIV-	NA	NA	Yes	Yes
855	Community1	Rural	Male	Citizen	16-24	Mobile	HIV-	NA	NA	Yes	Yes
856	Community1	Rural	Male	Citizen	25-34	Mobile	HIV-	NA	NA	Yes	Yes
857	Community1	Rural	Male	Citizen	35-64	Mobile	HIV-	NA	NA	Yes	Yes
858	Community1	Rural	Female	Citizen	35-64	Mobile	HIV-	NA	NA	Yes	Yes
859	Community1	Rural	Male	Citizen	25-34	Mobile	HIV-	NA	NA	Yes	Yes
860	Community1	Rural	Male	Citizen	25-34	Mobile	HIV-	NA	NA	Yes	Yes
861	Community1	Rural	Female	Citizen	16-24	Mobile	HIV-	NA	NA	Yes	Yes
862	Community1	Rural	Male	Citizen	35-64	Home	HIV-	NA	NA	Yes	Yes
863	Community1	Rural	Male	Citizen	35-64	Mobile	HIV-	NA	NA	Yes	Yes
864	Community1	Rural	Female	Citizen	35-64	Mobile	HIV-	NA	NA	Yes	Yes
865	Community1	Rural	Male	Citizen	35-64	Mobile	HIV-	NA	NA	Yes	Yes
866	Community1	Rural	Female	Citizen	16-24	Home	HIV-	NA	NA	Yes	Yes
867	Community1	Rural	Male	Citizen	35-64	Home	Refused	NA	NA	No	No
868	Community1	Rural	Female	Citizen	35-64	Home	HIV-	NA	NA	Yes	Yes
869	Community1	Rural	Female	Citizen	16-24	Mobile	HIV-	NA	NA	Yes	Yes
870	Community1	Rural	Male	Citizen	16-24	Mobile	HIV-	NA	NA	Yes	Yes
871	Community1	Rural	Female	Citizen	35-64	Mobile	HIV-	NA	NA	Yes	Yes
872	Community1	Rural	Female	Citizen	35-64	Mobile	HIV-	NA	NA	Yes	Yes
873	Community1	Rural	Male	Citizen	25-34	Mobile	HIV-	NA	NA	Yes	Yes
874	Community1	Rural	Male	Citizen	35-64	Mobile	HIV-	NA	NA	Yes	Yes
875	Community1	Rural	Male	Citizen	35-64	Home	HIV-	NA	NA	Yes	Yes
876	Community1	Rural	Male	Citizen	35-64	Home	HIV+	Known HIV+	Yes	Yes	No
877	Community1	Rural	Female	Citizen	35-64	Home	HIV-	NA	NA	Yes	Yes
878	Community1	Rural	Male	Citizen	35-64	Home	HIV-	NA	NA	Yes	Yes
879	Community1	Rural	Female	Citizen	35-64	Home	HIV-	NA	NA	Yes	No
880	Community1	Rural	Male	Citizen	35-64	Home	HIV-	NA	NA	Yes	No
881	Community1	Rural	Male	Citizen	35-64	Home	HIV+	Known HIV+	Yes	Yes	No
882	Community1	Rural	Male	Citizen	25-34	Mobile	HIV-	NA	NA	Yes	Yes
883	Community1	Rural	Female	Citizen	25-34	Mobile	HIV-	NA	NA	Yes	Yes
884	Community1	Rural	Female	Citizen	35-64	Mobile	HIV-	NA	NA	Yes	Yes
885	Community1	Rural	Male	Citizen	25-34	Mobile	HIV-	NA	NA	Yes	Yes
886	Community1	Rural	Male	Citizen	35-64	Mobile	HIV-	NA	NA	Yes	Yes
887	Community1	Rural	Female	Citizen	16-24	Home	HIV-	NA	NA	Yes	Yes
888	Community1	Rural	Male	Citizen	16-24	Home	HIV-	NA	NA	Yes	Yes
889	Community1	Rural	Female	Citizen	16-24	Mobile	HIV-	NA	NA	Yes	Yes
890	Community1	Rural	Female	Citizen	25-34	Mobile	HIV-	NA	NA	Yes	Yes
891	Community1	Rural	Male	Citizen	35-64	Mobile	HIV+	Known HIV+	No	Yes	No
892	Community1	Rural	Female	Citizen	16-24	Home	HIV-	NA	NA	Yes	Yes
893	Community1	Rural	Female	Citizen	35-64	Home	HIV-	NA	NA	Yes	Yes
894	Community1	Rural	Male	Citizen	16-24	Home	HIV-	NA	NA	Yes	Yes
895	Community1	Rural	Female	Citizen	25-34	Mobile	HIV-	NA	NA	Yes	Yes
896	Community1	Rural	Male	Citizen	35-64	Home	HIV+	Known HIV+	Yes	Yes	No
897	Community1	Rural	Female	Citizen	16-24	Mobile	HIV-	NA	NA	Yes	Yes
898	Community1	Rural	Male	Citizen	16-24	Home	HIV-	NA	NA	Yes	Yes
899	Community1	Rural	Female	Citizen	35-64	Mobile	HIV-	NA	NA	Yes	Yes
900	Community1	Rural	Female	Citizen	35-64	Mobile	HIV-	NA	NA	Yes	Yes
901	Community1	Rural	Male	Citizen	35-64	Home	HIV-	NA	NA	Yes	Yes
902	Community1	Rural	Female	Citizen	16-24	Mobile	HIV-	NA	NA	Yes	Yes
903	Community1	Rural	Female	Citizen	25-34	Mobile	HIV+	Newly identified HIV+	No	Yes	Yes
904	Community1	Rural	Female	Citizen	35-64	Mobile	HIV-	NA	NA	Yes	Yes
905	Community1	Rural	Female	Citizen	25-34	Mobile	HIV-	NA	NA	Yes	Yes
906	Community1	Rural	Male	Citizen	35-64	Mobile	HIV-	NA	NA	Yes	Yes
907	Community1	Rural	Female	Citizen	16-24	Mobile	HIV-	NA	NA	Yes	Yes
908	Community1	Rural	Female	Citizen	35-64	Home	HIV-	NA	NA	Yes	Yes
909	Community1	Rural	Female	Citizen	35-64	Home	HIV-	NA	NA	Yes	Yes
910	Community1	Rural	Male	Citizen	25-34	Mobile	HIV-	NA	NA	Yes	Yes
911	Community1	Rural	Female	Citizen	16-24	Mobile	HIV-	NA	NA	Yes	Yes
912	Community1	Rural	Male	Citizen	16-24	Mobile	HIV-	NA	NA	Yes	Yes
913	Community1	Rural	Male	Citizen	25-34	Mobile	HIV-	NA	NA	Yes	Yes
914	Community1	Rural	Female	Citizen	35-64	Mobile	HIV-	NA	NA	Yes	Yes
915	Community1	Rural	Male	Citizen	16-24	Mobile	HIV-	NA	NA	Yes	Yes
916	Community1	Rural	Male	Citizen	25-34	Mobile	HIV-	NA	NA	Yes	Yes
917	Community1	Rural	Female	Citizen	35-64	Mobile	HIV-	NA	NA	Yes	Yes
918	Community1	Rural	Male	Citizen	16-24	Mobile	HIV-	NA	NA	Yes	Yes
919	Community1	Rural	Female	Citizen	35-64	Home	HIV-	NA	NA	Yes	Yes
920	Community1	Rural	Female	Citizen	16-24	Mobile	Refused	NA	NA	No	No
921	Community1	Rural	Female	Citizen	16-24	Mobile	HIV+	Known HIV+	No	Yes	No
922	Community1	Rural	Male	Citizen	16-24	Mobile	HIV-	NA	NA	Yes	Yes
923	Community1	Rural	Male	Citizen	35-64	Mobile	HIV+	Known HIV+	No	Yes	No
924	Community1	Rural	Female	Citizen	35-64	Mobile	HIV-	NA	NA	Yes	Yes
925	Community1	Rural	Female	Citizen	16-24	Mobile	HIV-	NA	NA	Yes	Yes
926	Community1	Rural	Female	Citizen	35-64	Mobile	HIV-	NA	NA	Yes	Yes
927	Community1	Rural	Male	Citizen	35-64	Home	HIV-	NA	NA	Yes	Yes
928	Community1	Rural	Male	Citizen	35-64	Mobile	HIV-	NA	NA	Yes	Yes
929	Community1	Rural	Male	Citizen	35-64	Mobile	HIV-	NA	NA	Yes	Yes
930	Community1	Rural	Female	Citizen	25-34	Mobile	HIV-	NA	NA	Yes	Yes
931	Community1	Rural	Female	Citizen	25-34	Mobile	HIV+	Known HIV+	No	Yes	No
932	Community1	Rural	Male	Citizen	16-24	Mobile	HIV-	NA	NA	Yes	Yes
933	Community1	Rural	Female	Citizen	25-34	Mobile	HIV-	NA	NA	Yes	Yes
934	Community1	Rural	Male	Citizen	35-64	Mobile	HIV-	NA	NA	Yes	Yes
935	Community1	Rural	Male	Citizen	35-64	Mobile	HIV-	NA	NA	Yes	Yes
936	Community1	Rural	Male	Citizen	25-34	Mobile	HIV-	NA	NA	Yes	Yes
937	Community1	Rural	Male	Citizen	35-64	Mobile	HIV-	NA	NA	Yes	Yes
938	Community1	Rural	Male	Citizen	35-64	Mobile	HIV-	NA	NA	Yes	Yes
939	Community1	Rural	Male	Citizen	25-34	Mobile	HIV-	NA	NA	Yes	Yes
940	Community1	Rural	Male	Citizen	35-64	Mobile	HIV-	NA	NA	Yes	Yes
941	Community1	Rural	Male	Citizen	25-34	Mobile	HIV-	NA	NA	Yes	Yes
942	Community1	Rural	Male	Citizen	16-24	Mobile	HIV-	NA	NA	Yes	Yes
943	Community1	Rural	Male	Citizen	16-24	Mobile	HIV-	NA	NA	Yes	Yes
944	Community1	Rural	Female	Citizen	35-64	Mobile	HIV-	NA	NA	Yes	Yes
945	Community1	Rural	Female	Noncitizen	35-64	Mobile	HIV-	NA	NA	Yes	Yes
946	Community1	Rural	Male	Citizen	25-34	Mobile	HIV-	NA	NA	Yes	Yes
947	Community1	Rural	Female	Citizen	25-34	Mobile	HIV-	NA	NA	Yes	Yes
948	Community1	Rural	Male	Citizen	25-34	Mobile	HIV-	NA	NA	Yes	Yes
949	Community1	Rural	Female	Citizen	16-24	Mobile	HIV-	NA	NA	Yes	Yes
950	Community1	Rural	Male	Citizen	16-24	Mobile	HIV-	NA	NA	Yes	Yes
951	Community1	Rural	Female	Citizen	16-24	Mobile	HIV-	NA	NA	Yes	Yes
952	Community1	Rural	Female	Citizen	35-64	Mobile	HIV-	NA	NA	Yes	Yes
953	Community1	Rural	Male	Citizen	25-34	Mobile	HIV-	NA	NA	Yes	Yes
954	Community1	Rural	Male	Noncitizen	35-64	Mobile	HIV-	NA	NA	Yes	Yes
955	Community1	Rural	Female	Citizen	16-24	Mobile	HIV-	NA	NA	Yes	Yes
956	Community1	Rural	Female	Citizen	16-24	Mobile	HIV-	NA	NA	Yes	Yes
957	Community1	Rural	Female	Citizen	25-34	Mobile	HIV-	NA	NA	Yes	Yes
958	Community1	Rural	Male	Citizen	35-64	Mobile	HIV-	NA	NA	Yes	Yes
959	Community1	Rural	Female	Citizen	25-34	Mobile	HIV-	NA	NA	Yes	Yes
960	Community1	Rural	Female	Citizen	25-34	Mobile	HIV-	NA	NA	Yes	Yes
961	Community1	Rural	Female	Citizen	35-64	Mobile	HIV-	NA	NA	Yes	Yes
962	Community1	Rural	Male	Citizen	16-24	Mobile	HIV-	NA	NA	Yes	Yes
963	Community1	Rural	Male	Citizen	35-64	Mobile	HIV-	NA	NA	Yes	Yes
964	Community1	Rural	Male	Citizen	35-64	Home	HIV-	NA	NA	Yes	Yes
965	Community1	Rural	Male	Citizen	25-34	Mobile	HIV-	NA	NA	Yes	Yes
966	Community1	Rural	Female	Citizen	35-64	Mobile	HIV-	NA	NA	Yes	Yes
967	Community1	Rural	Male	Citizen	35-64	Mobile	HIV-	NA	NA	Yes	Yes
968	Community1	Rural	Male	Citizen	35-64	Mobile	HIV-	NA	NA	Yes	Yes
969	Community1	Rural	Male	Citizen	16-24	Mobile	HIV-	NA	NA	Yes	Yes
970	Community1	Rural	Female	Citizen	35-64	Mobile	HIV-	NA	NA	Yes	Yes
971	Community1	Rural	Male	Citizen	16-24	Mobile	HIV-	NA	NA	Yes	Yes
972	Community1	Rural	Female	Citizen	16-24	Mobile	HIV-	NA	NA	Yes	Yes
973	Community1	Rural	Female	Citizen	25-34	Mobile	HIV-	NA	NA	Yes	Yes
974	Community1	Rural	Female	Citizen	25-34	Mobile	HIV-	NA	NA	Yes	Yes
975	Community1	Rural	Female	Citizen	35-64	Mobile	HIV-	NA	NA	Yes	Yes
976	Community1	Rural	Female	Citizen	25-34	Mobile	HIV-	NA	NA	Yes	Yes
977	Community1	Rural	Male	Citizen	35-64	Mobile	HIV+	Newly identified HIV+	No	Yes	Yes
978	Community1	Rural	Male	Citizen	35-64	Mobile	HIV-	NA	NA	Yes	Yes
979	Community1	Rural	Female	Citizen	35-64	Mobile	HIV-	NA	NA	Yes	Yes
980	Community1	Rural	Female	Citizen	35-64	Mobile	HIV-	NA	NA	Yes	Yes
981	Community1	Rural	Male	Citizen	16-24	Mobile	HIV-	NA	NA	Yes	Yes
982	Community1	Rural	Male	Citizen	25-34	Mobile	HIV+	Newly identified HIV+	No	Yes	Yes
983	Community1	Rural	Female	Citizen	25-34	Mobile	HIV-	NA	NA	Yes	Yes
984	Community1	Rural	Male	Citizen	16-24	Mobile	HIV-	NA	NA	Yes	Yes
985	Community1	Rural	Female	Citizen	35-64	Mobile	HIV-	NA	NA	Yes	Yes
986	Community1	Rural	Male	Citizen	25-34	Mobile	HIV-	NA	NA	Yes	Yes
987	Community1	Rural	Female	Citizen	25-34	Mobile	HIV-	NA	NA	Yes	Yes
988	Community1	Rural	Male	Citizen	25-34	Mobile	HIV-	NA	NA	Yes	Yes
989	Community1	Rural	Male	Citizen	25-34	Mobile	HIV-	NA	NA	Yes	Yes
990	Community1	Rural	Male	Citizen	35-64	Mobile	HIV-	NA	NA	Yes	Yes
991	Community1	Rural	Male	Citizen	35-64	Mobile	HIV-	NA	NA	Yes	Yes
992	Community1	Rural	Male	Citizen	35-64	Mobile	HIV-	NA	NA	Yes	Yes
993	Community1	Rural	Male	Citizen	16-24	Mobile	HIV-	NA	NA	Yes	Yes
994	Community1	Rural	Female	Citizen	16-24	Mobile	HIV-	NA	NA	Yes	Yes
995	Community1	Rural	Female	Citizen	16-24	Mobile	HIV-	NA	NA	Yes	Yes
996	Community1	Rural	Female	Citizen	16-24	Mobile	HIV-	NA	NA	Yes	Yes
997	Community1	Rural	Male	Citizen	25-34	Mobile	HIV-	NA	NA	Yes	Yes
998	Community1	Rural	Female	Citizen	35-64	Mobile	HIV-	NA	NA	Yes	Yes
999	Community1	Rural	Male	Citizen	25-34	Mobile	HIV-	NA	NA	Yes	Yes
1000	Community1	Rural	Male	Citizen	16-24	Mobile	HIV+	Newly identified HIV+	No	Yes	Yes
1001	Community1	Rural	Female	Citizen	16-24	Mobile	HIV-	NA	NA	Yes	Yes
1002	Community1	Rural	Male	Citizen	16-24	Mobile	HIV-	NA	NA	Yes	Yes
1003	Community1	Rural	Male	Citizen	35-64	Mobile	HIV-	NA	NA	Yes	Yes
1004	Community1	Rural	Male	Citizen	25-34	Mobile	HIV-	NA	NA	Yes	Yes
1005	Community1	Rural	Female	Citizen	16-24	Mobile	HIV-	NA	NA	Yes	Yes
1006	Community1	Rural	Male	Citizen	16-24	Mobile	HIV-	NA	NA	Yes	Yes
1007	Community1	Rural	Male	Citizen	16-24	Mobile	HIV-	NA	NA	Yes	Yes
1008	Community1	Rural	Female	Citizen	16-24	Mobile	HIV-	NA	NA	Yes	Yes
1009	Community1	Rural	Female	Citizen	25-34	Mobile	HIV-	NA	NA	Yes	Yes
1010	Community1	Rural	Male	Citizen	35-64	Mobile	HIV-	NA	NA	Yes	Yes
1011	Community1	Rural	Female	Citizen	35-64	Mobile	HIV-	NA	NA	Yes	Yes
1012	Community1	Rural	Female	Citizen	25-34	Mobile	HIV-	NA	NA	Yes	Yes
1013	Community1	Rural	Female	Citizen	25-34	Mobile	HIV-	NA	NA	Yes	Yes
1014	Community1	Rural	Female	Citizen	35-64	Mobile	HIV-	NA	NA	Yes	Yes
1015	Community1	Rural	Female	Citizen	25-34	Mobile	HIV-	NA	NA	Yes	Yes
1016	Community1	Rural	Male	Citizen	16-24	Mobile	HIV-	NA	NA	Yes	Yes
1017	Community1	Rural	Male	Citizen	16-24	Mobile	HIV-	NA	NA	Yes	Yes
1018	Community1	Rural	Male	Citizen	25-34	Mobile	HIV-	NA	NA	Yes	Yes
1019	Community1	Rural	Male	Citizen	16-24	Mobile	HIV-	NA	NA	Yes	Yes
1020	Community1	Rural	Male	Citizen	16-24	Mobile	HIV-	NA	NA	Yes	Yes
1021	Community1	Rural	Male	Citizen	16-24	Mobile	HIV-	NA	NA	Yes	Yes
1022	Community1	Rural	Male	Citizen	25-34	Mobile	HIV-	NA	NA	Yes	Yes
1023	Community1	Rural	Male	Citizen	35-64	Mobile	HIV-	NA	NA	Yes	Yes
1024	Community1	Rural	Female	Citizen	35-64	Home	HIV-	NA	NA	Yes	Yes
1025	Community1	Rural	Male	Citizen	35-64	Mobile	HIV-	NA	NA	Yes	Yes
1026	Community1	Rural	Male	Citizen	25-34	Mobile	HIV-	NA	NA	Yes	Yes
1027	Community1	Rural	Male	Citizen	16-24	Mobile	HIV-	NA	NA	Yes	Yes
1028	Community1	Rural	Male	Citizen	35-64	Mobile	HIV-	NA	NA	Yes	Yes
1029	Community1	Rural	Female	Citizen	16-24	Mobile	HIV-	NA	NA	Yes	Yes
1030	Community1	Rural	Male	Citizen	25-34	Mobile	HIV-	NA	NA	Yes	Yes
1031	Community1	Rural	Male	Citizen	25-34	Mobile	HIV-	NA	NA	Yes	Yes
1032	Community1	Rural	Male	Citizen	35-64	Mobile	HIV-	NA	NA	Yes	Yes
1033	Community1	Rural	Male	Citizen	16-24	Mobile	HIV-	NA	NA	Yes	Yes
1034	Community1	Rural	Male	Citizen	35-64	Mobile	HIV-	NA	NA	Yes	Yes
1035	Community1	Rural	Female	Citizen	25-34	Mobile	HIV-	NA	NA	Yes	Yes
1036	Community1	Rural	Male	Citizen	35-64	Home	HIV+	Known HIV+	Yes	Yes	No
1037	Community1	Rural	Male	Citizen	35-64	Home	Refused	NA	NA	No	No
1038	Community1	Rural	Male	Citizen	16-24	Mobile	HIV-	NA	NA	Yes	Yes
1039	Community1	Rural	Female	Citizen	16-24	Mobile	HIV-	NA	NA	Yes	Yes
1040	Community1	Rural	Male	Citizen	25-34	Mobile	HIV-	NA	NA	Yes	Yes
1041	Community1	Rural	Female	Citizen	35-64	Mobile	HIV-	NA	NA	Yes	Yes
1042	Community1	Rural	Male	Citizen	25-34	Mobile	HIV-	NA	NA	Yes	Yes
1043	Community1	Rural	Female	Citizen	35-64	Mobile	HIV-	NA	NA	Yes	Yes
1044	Community1	Rural	Male	Citizen	35-64	Mobile	HIV-	NA	NA	Yes	Yes
1045	Community1	Rural	Female	Citizen	16-24	Mobile	HIV-	NA	NA	Yes	Yes
1046	Community1	Rural	Male	Citizen	35-64	Home	HIV-	NA	NA	Yes	Yes
1047	Community1	Rural	Male	Citizen	35-64	Mobile	HIV-	NA	NA	Yes	Yes
1048	Community1	Rural	Male	Citizen	16-24	Mobile	HIV-	NA	NA	Yes	Yes
1049	Community1	Rural	Female	Citizen	16-24	Mobile	HIV-	NA	NA	Yes	Yes
1050	Community1	Rural	Female	Citizen	25-34	Mobile	HIV-	NA	NA	Yes	Yes
1051	Community1	Rural	Male	Citizen	16-24	Mobile	HIV-	NA	NA	Yes	Yes
1052	Community1	Rural	Female	Citizen	16-24	Mobile	HIV-	NA	NA	Yes	Yes
1053	Community1	Rural	Female	Citizen	16-24	Mobile	HIV-	NA	NA	Yes	Yes
1054	Community1	Rural	Male	Citizen	16-24	Mobile	HIV-	NA	NA	Yes	Yes
1055	Community1	Rural	Male	Citizen	25-34	Mobile	HIV-	NA	NA	Yes	Yes
1056	Community1	Rural	Male	Citizen	16-24	Mobile	HIV-	NA	NA	Yes	Yes
1057	Community1	Rural	Male	Citizen	25-34	Mobile	HIV-	NA	NA	Yes	Yes
1058	Community1	Rural	Male	Citizen	16-24	Mobile	HIV-	NA	NA	Yes	Yes
1059	Community1	Rural	Male	Citizen	16-24	Mobile	HIV-	NA	NA	Yes	Yes
1060	Community1	Rural	Male	Citizen	16-24	Mobile	HIV-	NA	NA	Yes	Yes
1061	Community1	Rural	Male	Citizen	25-34	Mobile	HIV-	NA	NA	Yes	Yes
1062	Community1	Rural	Male	Citizen	16-24	Mobile	HIV-	NA	NA	Yes	Yes
1063	Community1	Rural	Male	Citizen	16-24	Mobile	HIV-	NA	NA	Yes	Yes
1064	Community1	Rural	Male	Citizen	25-34	Mobile	HIV-	NA	NA	Yes	Yes
1065	Community1	Rural	Male	Citizen	25-34	Mobile	HIV-	NA	NA	Yes	Yes
1066	Community1	Rural	Male	Citizen	25-34	Mobile	HIV+	Newly identified HIV+	No	Yes	Yes
1067	Community1	Rural	Male	Citizen	25-34	Mobile	HIV-	NA	NA	Yes	Yes
1068	Community1	Rural	Male	Citizen	16-24	Mobile	HIV-	NA	NA	Yes	Yes
1069	Community1	Rural	Male	Citizen	25-34	Mobile	HIV-	NA	NA	Yes	Yes
1070	Community1	Rural	Female	Citizen	16-24	Mobile	HIV-	NA	NA	Yes	Yes
1071	Community1	Rural	Male	Citizen	16-24	Mobile	HIV-	NA	NA	Yes	Yes
1072	Community1	Rural	Female	Citizen	16-24	Mobile	HIV-	NA	NA	Yes	Yes
1073	Community1	Rural	Female	Citizen	25-34	Mobile	HIV-	NA	NA	Yes	Yes
1074	Community1	Rural	Male	Citizen	16-24	Mobile	HIV-	NA	NA	Yes	Yes
1075	Community1	Rural	Female	Citizen	16-24	Mobile	HIV-	NA	NA	Yes	Yes
1076	Community1	Rural	Male	Citizen	16-24	Mobile	HIV-	NA	NA	Yes	Yes
1077	Community1	Rural	Male	Citizen	16-24	Mobile	HIV-	NA	NA	Yes	Yes
1078	Community1	Rural	Male	Citizen	16-24	Mobile	HIV-	NA	NA	Yes	Yes
1079	Community1	Rural	Male	Citizen	25-34	Mobile	HIV-	NA	NA	Yes	Yes
1080	Community1	Rural	Male	Citizen	16-24	Mobile	HIV-	NA	NA	Yes	Yes
1081	Community1	Rural	Male	Citizen	16-24	Mobile	HIV-	NA	NA	Yes	Yes
1082	Community1	Rural	Male	Citizen	25-34	Mobile	HIV-	NA	NA	Yes	Yes
1083	Community1	Rural	Female	Citizen	16-24	Mobile	HIV-	NA	NA	Yes	Yes
1084	Community1	Rural	Female	Citizen	25-34	Mobile	HIV+	Newly identified HIV+	No	Yes	Yes
1085	Community1	Rural	Male	Citizen	25-34	Mobile	HIV-	NA	NA	Yes	Yes
1086	Community1	Rural	Male	Citizen	16-24	Mobile	HIV-	NA	NA	Yes	Yes
1087	Community1	Rural	Male	Citizen	25-34	Mobile	HIV-	NA	NA	Yes	Yes
1088	Community1	Rural	Male	Citizen	25-34	Mobile	HIV-	NA	NA	Yes	Yes
1089	Community1	Rural	Male	Citizen	16-24	Mobile	HIV-	NA	NA	Yes	Yes
1090	Community1	Rural	Female	Citizen	25-34	Mobile	HIV-	NA	NA	Yes	Yes
1091	Community1	Rural	Female	Citizen	16-24	Mobile	HIV-	NA	NA	Yes	Yes
1092	Community1	Rural	Male	Citizen	16-24	Mobile	HIV-	NA	NA	Yes	Yes
1093	Community1	Rural	Female	Citizen	16-24	Home	HIV-	NA	NA	Yes	Yes
1094	Community1	Rural	Female	Citizen	35-64	Mobile	HIV-	NA	NA	Yes	Yes
1095	Community1	Rural	Female	Citizen	35-64	Mobile	HIV-	NA	NA	Yes	Yes
1096	Community1	Rural	Female	Citizen	35-64	Home	HIV+	Newly identified HIV+	No	Yes	Yes
1097	Community1	Rural	Male	Citizen	16-24	Mobile	HIV-	NA	NA	Yes	Yes
1098	Community1	Rural	Male	Citizen	35-64	Home	HIV-	NA	NA	Yes	Yes
1099	Community1	Rural	Male	Citizen	35-64	Home	HIV-	NA	NA	Yes	Yes
1100	Community1	Rural	Female	Citizen	16-24	Mobile	HIV-	NA	NA	Yes	Yes
1101	Community1	Rural	Male	Citizen	25-34	Mobile	HIV-	NA	NA	Yes	Yes
1102	Community1	Rural	Male	Citizen	35-64	Mobile	HIV-	NA	NA	Yes	Yes
1103	Community1	Rural	Male	Citizen	16-24	Mobile	HIV-	NA	NA	Yes	Yes
1104	Community1	Rural	Female	Citizen	35-64	Home	HIV-	NA	NA	Yes	Yes
1105	Community1	Rural	Female	Citizen	35-64	Home	HIV-	NA	NA	Yes	Yes
1106	Community1	Rural	Male	Citizen	25-34	Mobile	HIV-	NA	NA	Yes	Yes
1107	Community1	Rural	Male	Citizen	25-34	Home	HIV+	Newly identified HIV+	No	Yes	Yes
1108	Community1	Rural	Male	Citizen	16-24	Mobile	HIV-	NA	NA	Yes	Yes
1109	Community1	Rural	Male	Citizen	16-24	Mobile	HIV-	NA	NA	Yes	Yes
1110	Community1	Rural	Male	Citizen	25-34	Mobile	HIV-	NA	NA	Yes	Yes
1111	Community1	Rural	Male	Citizen	16-24	Mobile	HIV+	Newly identified HIV+	No	Yes	Yes
1112	Community1	Rural	Male	Citizen	25-34	Mobile	HIV-	NA	NA	Yes	Yes
1113	Community1	Rural	Female	Citizen	16-24	Mobile	HIV-	NA	NA	Yes	Yes
1114	Community1	Rural	Male	Citizen	25-34	Mobile	HIV-	NA	NA	Yes	Yes
1115	Community1	Rural	Female	Citizen	16-24	Mobile	HIV-	NA	NA	Yes	Yes
1116	Community1	Rural	Male	Citizen	16-24	Mobile	HIV-	NA	NA	Yes	Yes
1117	Community1	Rural	Male	Citizen	25-34	Mobile	HIV-	NA	NA	Yes	Yes
1118	Community1	Rural	Male	Citizen	35-64	Mobile	HIV-	NA	NA	Yes	Yes
1119	Community1	Rural	Male	Citizen	16-24	Mobile	HIV-	NA	NA	Yes	Yes
1120	Community1	Rural	Male	Citizen	25-34	Mobile	HIV-	NA	NA	Yes	Yes
1121	Community1	Rural	Female	Citizen	16-24	Mobile	HIV-	NA	NA	Yes	Yes
1122	Community1	Rural	Male	Citizen	16-24	Mobile	HIV-	NA	NA	Yes	Yes
1123	Community1	Rural	Female	Citizen	16-24	Mobile	HIV-	NA	NA	Yes	Yes
1124	Community1	Rural	Female	Citizen	35-64	Mobile	HIV-	NA	NA	Yes	Yes
1125	Community1	Rural	Female	Citizen	16-24	Mobile	HIV-	NA	NA	Yes	Yes
1126	Community1	Rural	Female	Citizen	35-64	Mobile	HIV-	NA	NA	Yes	Yes
1127	Community1	Rural	Male	Citizen	16-24	Mobile	HIV-	NA	NA	Yes	Yes
1128	Community1	Rural	Male	Citizen	35-64	Home	Refused	NA	NA	No	No
1129	Community1	Rural	Female	Citizen	25-34	Mobile	HIV-	NA	NA	Yes	Yes
1130	Community1	Rural	Female	Citizen	35-64	Mobile	HIV-	NA	NA	Yes	Yes
1131	Community1	Rural	Female	Citizen	16-24	Mobile	HIV-	NA	NA	Yes	Yes
1132	Community1	Rural	Female	Citizen	25-34	Mobile	HIV-	NA	NA	Yes	Yes
1133	Community1	Rural	Female	Citizen	35-64	Home	HIV-	NA	NA	Yes	Yes
1134	Community1	Rural	Male	Citizen	35-64	Mobile	HIV-	NA	NA	Yes	Yes
1135	Community1	Rural	Female	Citizen	16-24	Mobile	HIV-	NA	NA	Yes	Yes
1136	Community1	Rural	Female	Citizen	25-34	Mobile	HIV-	NA	NA	Yes	Yes
1137	Community1	Rural	Male	Citizen	35-64	Home	HIV-	NA	NA	Yes	Yes
1138	Community1	Rural	Female	Citizen	25-34	Home	HIV-	NA	NA	Yes	Yes
1139	Community1	Rural	Male	Noncitizen	35-64	Home	HIV-	NA	NA	Yes	Yes
1140	Community1	Rural	Female	Citizen	35-64	Mobile	HIV-	NA	NA	Yes	Yes
1141	Community1	Rural	Female	Citizen	16-24	Mobile	HIV-	NA	NA	Yes	Yes
1142	Community1	Rural	Female	Citizen	35-64	Mobile	HIV-	NA	NA	Yes	Yes
1143	Community1	Rural	Female	Citizen	35-64	Home	Refused	NA	NA	No	No
1144	Community1	Rural	Female	Citizen	35-64	Home	HIV-	NA	NA	Yes	Yes
1145	Community1	Rural	Female	Citizen	35-64	Mobile	HIV-	NA	NA	Yes	Yes
1146	Community1	Rural	Female	Citizen	16-24	Mobile	HIV-	NA	NA	Yes	Yes
1147	Community1	Rural	Male	Citizen	35-64	Mobile	HIV-	NA	NA	Yes	Yes
1148	Community1	Rural	Female	Citizen	25-34	Mobile	HIV+	Known HIV+	No	Yes	No
1149	Community1	Rural	Male	Citizen	35-64	Mobile	HIV-	NA	NA	Yes	Yes
1150	Community1	Rural	Male	Citizen	35-64	Mobile	HIV-	NA	NA	Yes	Yes
1151	Community1	Rural	Male	Citizen	25-34	Mobile	HIV-	NA	NA	Yes	Yes
1152	Community1	Rural	Male	Citizen	25-34	Mobile	HIV-	NA	NA	Yes	Yes
1153	Community1	Rural	Male	Citizen	35-64	Mobile	HIV-	NA	NA	Yes	Yes
1154	Community1	Rural	Female	Citizen	35-64	Home	HIV-	NA	NA	Yes	Yes
1155	Community1	Rural	Female	Citizen	16-24	Mobile	HIV-	NA	NA	Yes	Yes
1156	Community1	Rural	Female	Citizen	35-64	Mobile	HIV-	NA	NA	Yes	Yes
1157	Community1	Rural	Male	Citizen	25-34	Mobile	HIV-	NA	NA	Yes	Yes
1158	Community1	Rural	Male	Citizen	25-34	Mobile	HIV-	NA	NA	Yes	Yes
1159	Community1	Rural	Female	Citizen	25-34	Mobile	HIV-	NA	NA	Yes	Yes
1160	Community1	Rural	Female	Citizen	16-24	Mobile	HIV-	NA	NA	Yes	Yes
1161	Community1	Rural	Female	Citizen	25-34	Mobile	HIV-	NA	NA	Yes	Yes
1162	Community1	Rural	Female	Citizen	35-64	Mobile	HIV-	NA	NA	Yes	Yes
1163	Community1	Rural	Female	Citizen	25-34	Mobile	HIV-	NA	NA	Yes	Yes
1164	Community1	Rural	Male	Citizen	16-24	Home	Refused	NA	NA	No	No
1165	Community1	Rural	Female	Citizen	35-64	Mobile	HIV-	NA	NA	Yes	Yes
1166	Community1	Rural	Female	Citizen	35-64	Home	HIV-	NA	NA	Yes	Yes
1167	Community1	Rural	Male	Citizen	25-34	Mobile	HIV-	NA	NA	Yes	Yes
1168	Community1	Rural	Male	Citizen	25-34	Mobile	HIV-	NA	NA	Yes	Yes
1169	Community1	Rural	Male	Citizen	25-34	Mobile	HIV-	NA	NA	Yes	Yes
1170	Community1	Rural	Male	Citizen	16-24	Mobile	HIV-	NA	NA	Yes	Yes
1171	Community1	Rural	Male	Citizen	35-64	Mobile	HIV-	NA	NA	Yes	Yes
1172	Community1	Rural	Male	Citizen	25-34	Mobile	HIV-	NA	NA	Yes	Yes
1173	Community1	Rural	Male	Citizen	35-64	Mobile	HIV-	NA	NA	Yes	Yes
1174	Community1	Rural	Male	Citizen	35-64	Home	HIV-	NA	NA	Yes	Yes
1175	Community1	Rural	Female	Citizen	35-64	Home	Refused	NA	NA	No	No
1176	Community1	Rural	Female	Citizen	25-34	Mobile	HIV-	NA	NA	Yes	Yes
1177	Community1	Rural	Male	Citizen	35-64	Home	Refused	NA	NA	No	No
1178	Community1	Rural	Female	Citizen	35-64	Home	HIV+	Known HIV+	Yes	Yes	No
1179	Community1	Rural	Male	Citizen	25-34	Home	HIV-	NA	NA	Yes	Yes
1180	Community1	Rural	Male	Citizen	16-24	Mobile	HIV-	NA	NA	Yes	Yes
1181	Community1	Rural	Male	Citizen	25-34	Mobile	HIV-	NA	NA	Yes	Yes
1182	Community1	Rural	Male	Citizen	25-34	Mobile	HIV-	NA	NA	Yes	Yes
1183	Community1	Rural	Male	Citizen	16-24	Mobile	HIV-	NA	NA	Yes	Yes
1184	Community1	Rural	Male	Citizen	16-24	Mobile	HIV-	NA	NA	Yes	Yes
1185	Community1	Rural	Male	Citizen	25-34	Mobile	HIV-	NA	NA	Yes	Yes
1186	Community1	Rural	Male	Citizen	25-34	Mobile	HIV-	NA	NA	Yes	Yes
1187	Community1	Rural	Female	Citizen	35-64	Home	HIV+	Known HIV+	Yes	Yes	No
1188	Community1	Rural	Male	Citizen	25-34	Mobile	HIV-	NA	NA	Yes	Yes
1189	Community1	Rural	Male	Citizen	35-64	Mobile	HIV-	NA	NA	Yes	Yes
1190	Community1	Rural	Female	Noncitizen	25-34	Home	HIV-	NA	NA	Yes	Yes
1191	Community1	Rural	Male	Noncitizen	35-64	Home	HIV-	NA	NA	Yes	Yes
1192	Community1	Rural	Female	Citizen	25-34	Home	HIV+	Known HIV+	Yes	Yes	No
1193	Community1	Rural	Male	Citizen	16-24	Home	HIV-	NA	NA	Yes	Yes
1194	Community1	Rural	Female	Citizen	16-24	Home	HIV-	NA	NA	Yes	No
1195	Community1	Rural	Female	Citizen	25-34	Home	Refused	NA	NA	No	No
1196	Community1	Rural	Female	Citizen	25-34	Home	HIV-	NA	NA	Yes	Yes
1197	Community1	Rural	Female	Citizen	35-64	Home	HIV-	NA	NA	Yes	Yes
1198	Community1	Rural	Male	Citizen	35-64	Home	HIV-	NA	NA	Yes	Yes
1199	Community1	Rural	Female	Citizen	35-64	Home	HIV-	NA	NA	Yes	Yes
1200	Community1	Rural	Female	Citizen	35-64	Home	HIV+	Known HIV+	Yes	Yes	No
1201	Community1	Rural	Female	Citizen	16-24	Mobile	HIV-	NA	NA	Yes	Yes
1202	Community1	Rural	Male	Citizen	35-64	Home	HIV+	Newly identified HIV+	No	Yes	Yes
1203	Community1	Rural	Male	Noncitizen	35-64	Mobile	HIV-	NA	NA	Yes	Yes
1204	Community1	Rural	Female	Citizen	16-24	Mobile	HIV-	NA	NA	Yes	Yes
1205	Community1	Rural	Female	Citizen	35-64	Home	Refused	NA	NA	No	No
1206	Community1	Rural	Female	Citizen	16-24	Mobile	HIV-	NA	NA	Yes	Yes
1207	Community1	Rural	Female	Citizen	35-64	Mobile	HIV+	Newly identified HIV+	No	Yes	Yes
1208	Community1	Rural	Male	Citizen	16-24	Mobile	HIV-	NA	NA	Yes	Yes
1209	Community1	Rural	Male	Citizen	25-34	Mobile	HIV-	NA	NA	Yes	Yes
1210	Community1	Rural	Male	Citizen	16-24	Mobile	HIV-	NA	NA	Yes	Yes
1211	Community1	Rural	Male	Citizen	35-64	Mobile	HIV-	NA	NA	Yes	Yes
1212	Community1	Rural	Female	Citizen	35-64	Home	HIV-	NA	NA	Yes	Yes
1213	Community1	Rural	Male	Citizen	25-34	Mobile	HIV-	NA	NA	Yes	Yes
1214	Community1	Rural	Male	Citizen	25-34	Home	Refused	NA	NA	No	No
1215	Community1	Rural	Male	Citizen	25-34	Mobile	HIV-	NA	NA	Yes	Yes
1216	Community1	Rural	Male	Citizen	16-24	Mobile	HIV-	NA	NA	Yes	Yes
1217	Community1	Rural	Male	Citizen	25-34	Mobile	HIV+	Known HIV+	No	Yes	No
1218	Community1	Rural	Female	Citizen	35-64	Mobile	HIV-	NA	NA	Yes	Yes
1219	Community1	Rural	Male	Citizen	25-34	Mobile	HIV-	NA	NA	Yes	Yes
1220	Community1	Rural	Female	Citizen	35-64	Mobile	HIV-	NA	NA	Yes	Yes
1221	Community1	Rural	Male	Citizen	16-24	Mobile	HIV-	NA	NA	Yes	Yes
1222	Community1	Rural	Female	Citizen	35-64	Mobile	HIV-	NA	NA	Yes	Yes
1223	Community1	Rural	Male	Citizen	25-34	Mobile	HIV-	NA	NA	Yes	Yes
1224	Community1	Rural	Male	Citizen	35-64	Home	HIV-	NA	NA	Yes	Yes
1225	Community1	Rural	Male	Citizen	25-34	Mobile	HIV-	NA	NA	Yes	Yes
1226	Community1	Rural	Female	Citizen	35-64	Home	HIV+	Known HIV+	Yes	Yes	No
1227	Community1	Rural	Male	Citizen	35-64	Home	HIV+	Known HIV+	Yes	Yes	No
1228	Community1	Rural	Female	Citizen	25-34	Mobile	HIV-	NA	NA	Yes	Yes
1229	Community1	Rural	Female	Citizen	16-24	Mobile	HIV-	NA	NA	Yes	Yes
1230	Community1	Rural	Male	Citizen	16-24	Mobile	HIV-	NA	NA	Yes	Yes
1231	Community1	Rural	Male	Citizen	35-64	Home	HIV-	NA	NA	Yes	Yes
1232	Community1	Rural	Female	Noncitizen	25-34	Home	HIV-	NA	NA	Yes	Yes
1233	Community1	Rural	Female	Citizen	25-34	Mobile	HIV-	NA	NA	Yes	Yes
1234	Community1	Rural	Male	Citizen	16-24	Mobile	HIV-	NA	NA	Yes	Yes
1235	Community1	Rural	Female	Citizen	35-64	Mobile	HIV-	NA	NA	Yes	Yes
1236	Community1	Rural	Male	Citizen	35-64	Mobile	HIV-	NA	NA	Yes	Yes
1237	Community1	Rural	Female	Citizen	35-64	Home	HIV-	NA	NA	Yes	Yes
1238	Community1	Rural	Male	Noncitizen	25-34	Mobile	HIV-	NA	NA	Yes	Yes
1239	Community1	Rural	Female	Citizen	25-34	Mobile	HIV-	NA	NA	Yes	Yes
1240	Community1	Rural	Female	Citizen	16-24	Mobile	HIV+	Known HIV+	No	Yes	No
1241	Community1	Rural	Male	Citizen	35-64	Mobile	HIV-	NA	NA	Yes	Yes
1242	Community1	Rural	Male	Citizen	16-24	Mobile	HIV-	NA	NA	Yes	Yes
1243	Community1	Rural	Female	Citizen	35-64	Mobile	HIV-	NA	NA	Yes	Yes
1244	Community1	Rural	Female	Citizen	25-34	Mobile	HIV-	NA	NA	Yes	Yes
1245	Community1	Rural	Female	Citizen	16-24	Mobile	HIV-	NA	NA	Yes	Yes
1246	Community1	Rural	Male	Citizen	35-64	Mobile	HIV-	NA	NA	Yes	Yes
1247	Community1	Rural	Male	Citizen	25-34	Mobile	HIV-	NA	NA	Yes	Yes
1248	Community1	Rural	Male	Citizen	25-34	Mobile	HIV-	NA	NA	Yes	Yes
1249	Community1	Rural	Female	Citizen	25-34	Mobile	HIV-	NA	NA	Yes	Yes
1250	Community1	Rural	Male	Citizen	25-34	Mobile	HIV-	NA	NA	Yes	Yes
1251	Community1	Rural	Male	Citizen	25-34	Mobile	HIV-	NA	NA	Yes	Yes
1252	Community1	Rural	Female	Citizen	35-64	Mobile	HIV-	NA	NA	Yes	Yes
1253	Community1	Rural	Male	Citizen	25-34	Mobile	HIV-	NA	NA	Yes	Yes
1254	Community1	Rural	Female	Citizen	16-24	Mobile	HIV-	NA	NA	Yes	Yes
1255	Community1	Rural	Male	Citizen	16-24	Mobile	HIV-	NA	NA	Yes	Yes
1256	Community1	Rural	Female	Citizen	35-64	Mobile	HIV-	NA	NA	Yes	Yes
1257	Community1	Rural	Male	Citizen	25-34	Mobile	HIV-	NA	NA	Yes	Yes
1258	Community1	Rural	Female	Citizen	16-24	Home	HIV-	NA	NA	Yes	Yes
1259	Community1	Rural	Male	Citizen	25-34	Home	HIV-	NA	NA	Yes	Yes
1260	Community1	Rural	Female	Citizen	35-64	Home	HIV+	Known HIV+	Yes	Yes	No
1261	Community1	Rural	Female	Citizen	25-34	Home	Refused	NA	NA	No	No
1262	Community1	Rural	Female	Citizen	25-34	Home	HIV-	NA	NA	Yes	Yes
1263	Community1	Rural	Male	Citizen	25-34	Home	HIV-	NA	NA	Yes	Yes
1264	Community1	Rural	Female	Citizen	16-24	Mobile	HIV-	NA	NA	Yes	Yes
1265	Community1	Rural	Male	Citizen	25-34	Home	HIV-	NA	NA	Yes	Yes
1266	Community1	Rural	Male	Citizen	16-24	Home	HIV-	NA	NA	Yes	Yes
1267	Community1	Rural	Male	Citizen	35-64	Home	HIV+	Known HIV+	Yes	Yes	No
1268	Community1	Rural	Female	Citizen	35-64	Home	HIV-	NA	NA	Yes	No
1269	Community1	Rural	Male	Citizen	16-24	Home	HIV-	NA	NA	Yes	No
1270	Community1	Rural	Female	Citizen	35-64	Home	HIV-	NA	NA	Yes	Yes
1271	Community1	Rural	Female	Citizen	25-34	Mobile	HIV-	NA	NA	Yes	Yes
1272	Community1	Rural	Male	Citizen	35-64	Mobile	HIV+	Known HIV+	Yes	Yes	No
1273	Community1	Rural	Male	Citizen	16-24	Mobile	HIV-	NA	NA	Yes	Yes
1274	Community1	Rural	Female	Citizen	25-34	Home	HIV-	NA	NA	Yes	Yes
1275	Community1	Rural	Male	Citizen	35-64	Home	HIV+	Known HIV+	Yes	Yes	No
1276	Community1	Rural	Male	Citizen	35-64	Home	HIV-	NA	NA	Yes	No
1277	Community1	Rural	Female	Citizen	35-64	Home	HIV-	NA	NA	Yes	Yes
1278	Community1	Rural	Male	Citizen	16-24	Home	HIV-	NA	NA	Yes	Yes
1279	Community1	Rural	Male	Citizen	35-64	Home	HIV+	Known HIV+	Yes	Yes	No
1280	Community1	Rural	Female	Citizen	35-64	Home	HIV+	Known HIV+	Yes	Yes	No
1281	Community1	Rural	Male	Citizen	25-34	Home	HIV-	NA	NA	Yes	Yes
1282	Community1	Rural	Male	Citizen	16-24	Mobile	HIV-	NA	NA	Yes	Yes
1283	Community1	Rural	Female	Citizen	25-34	Home	HIV-	NA	NA	Yes	Yes
1284	Community1	Rural	Female	Citizen	25-34	Mobile	HIV-	NA	NA	Yes	Yes
1285	Community1	Rural	Male	Citizen	25-34	Mobile	HIV+	Known HIV+	No	Yes	No
1286	Community1	Rural	Male	Citizen	25-34	Mobile	HIV-	NA	NA	Yes	Yes
1287	Community1	Rural	Female	Citizen	25-34	Mobile	HIV+	Newly identified HIV+	No	Yes	Yes
1288	Community1	Rural	Male	Citizen	25-34	Mobile	HIV-	NA	NA	Yes	Yes
1289	Community1	Rural	Male	Citizen	16-24	Mobile	HIV-	NA	NA	Yes	Yes
1290	Community1	Rural	Female	Citizen	35-64	Mobile	HIV+	Newly identified HIV+	No	Yes	Yes
1291	Community1	Rural	Female	Citizen	25-34	Mobile	HIV-	NA	NA	Yes	Yes
1292	Community1	Rural	Female	Citizen	35-64	Mobile	HIV-	NA	NA	Yes	Yes
1293	Community1	Rural	Male	Citizen	16-24	Home	HIV+	Known HIV+	No	Yes	No
1294	Community1	Rural	Female	Citizen	35-64	Home	HIV+	Known HIV+	Yes	Yes	No
1295	Community1	Rural	Male	Citizen	16-24	Home	HIV-	NA	NA	Yes	Yes
1296	Community1	Rural	Male	Citizen	16-24	Home	HIV-	NA	NA	Yes	Yes
1297	Community1	Rural	Female	Citizen	35-64	Home	HIV-	NA	NA	Yes	Yes
1298	Community1	Rural	Male	Citizen	25-34	Home	HIV-	NA	NA	Yes	Yes
1299	Community1	Rural	Female	Citizen	35-64	Home	HIV+	Newly identified HIV+	No	Yes	Yes
1300	Community1	Rural	Male	Citizen	35-64	Home	HIV+	Newly identified HIV+	No	Yes	Yes
1301	Community1	Rural	Female	Citizen	35-64	Home	HIV-	NA	NA	Yes	No
1302	Community1	Rural	Male	Citizen	25-34	Home	HIV-	NA	NA	Yes	Yes
1303	Community1	Rural	Female	Citizen	16-24	Home	HIV-	NA	NA	Yes	Yes
1304	Community1	Rural	Female	Citizen	16-24	Home	HIV-	NA	NA	Yes	Yes
1305	Community1	Rural	Female	Citizen	25-34	Home	HIV-	NA	NA	Yes	Yes
1306	Community1	Rural	Male	Citizen	16-24	Home	HIV-	NA	NA	Yes	Yes
1307	Community1	Rural	Female	Citizen	35-64	Home	HIV-	NA	NA	Yes	Yes
1308	Community1	Rural	Male	Citizen	16-24	Home	HIV-	NA	NA	Yes	Yes
1309	Community1	Rural	Female	Citizen	35-64	Home	HIV+	Known HIV+	Yes	Yes	No
1310	Community1	Rural	Male	Citizen	25-34	Home	HIV-	NA	NA	Yes	Yes
1311	Community1	Rural	Female	Citizen	25-34	Home	HIV-	NA	NA	Yes	Yes
1312	Community1	Rural	Female	Citizen	25-34	Home	HIV+	Known HIV+	No	Yes	No
1313	Community1	Rural	Female	Citizen	25-34	Mobile	HIV-	NA	NA	Yes	Yes
1314	Community1	Rural	Male	Citizen	25-34	Mobile	HIV-	NA	NA	Yes	Yes
1315	Community1	Rural	Female	Citizen	35-64	Home	HIV-	NA	NA	Yes	Yes
1316	Community1	Rural	Female	Citizen	16-24	Home	HIV-	NA	NA	Yes	Yes
1317	Community1	Rural	Female	Citizen	16-24	Home	HIV-	NA	NA	Yes	Yes
1318	Community1	Rural	Male	Citizen	35-64	Home	HIV-	NA	NA	Yes	Yes
1319	Community1	Rural	Female	Citizen	35-64	Home	HIV-	NA	NA	Yes	Yes
1320	Community1	Rural	Female	Citizen	35-64	Home	HIV+	Known HIV+	No	Yes	No
1321	Community1	Rural	Male	Citizen	35-64	Home	HIV+	Known HIV+	Yes	Yes	No
1322	Community1	Rural	Female	Citizen	35-64	Home	HIV-	NA	NA	Yes	Yes
1323	Community1	Rural	Male	Citizen	35-64	Home	HIV+	Known HIV+	Yes	Yes	No
1324	Community1	Rural	Female	Citizen	35-64	Home	HIV-	NA	NA	Yes	Yes
1325	Community1	Rural	Female	Citizen	16-24	Home	HIV-	NA	NA	Yes	Yes
1326	Community1	Rural	Female	Citizen	25-34	Home	HIV-	NA	NA	Yes	Yes
1327	Community1	Rural	Female	Citizen	25-34	Home	HIV-	NA	NA	Yes	Yes
1328	Community1	Rural	Female	Citizen	25-34	Home	HIV+	Known HIV+	No	Yes	No
1329	Community1	Rural	Female	Citizen	35-64	Home	HIV+	Known HIV+	Yes	Yes	No
1330	Community1	Rural	Female	Citizen	35-64	Home	HIV-	NA	NA	Yes	No
1331	Community1	Rural	Female	Citizen	35-64	Home	HIV-	NA	NA	Yes	Yes
1332	Community1	Rural	Female	Citizen	35-64	Home	HIV+	Known HIV+	Yes	Yes	No
1333	Community1	Rural	Male	Citizen	25-34	Home	HIV-	NA	NA	Yes	Yes
1334	Community1	Rural	Female	Citizen	16-24	Home	HIV-	NA	NA	Yes	Yes
1335	Community1	Rural	Male	Citizen	25-34	Home	HIV-	NA	NA	Yes	Yes
1336	Community1	Rural	Female	Citizen	16-24	Home	HIV-	NA	NA	Yes	Yes
1337	Community1	Rural	Female	Citizen	35-64	Home	HIV+	Known HIV+	No	Yes	No
1338	Community1	Rural	Male	Citizen	35-64	Home	HIV-	NA	NA	Yes	Yes
1339	Community1	Rural	Female	Citizen	35-64	Home	HIV-	NA	NA	Yes	Yes
1340	Community1	Rural	Male	Citizen	25-34	Home	HIV-	NA	NA	Yes	Yes
1341	Community1	Rural	Male	Citizen	16-24	Home	HIV-	NA	NA	Yes	Yes
1342	Community1	Rural	Male	Citizen	25-34	Home	HIV+	Known HIV+	No	Yes	No
1343	Community1	Rural	Male	Citizen	35-64	Home	HIV-	NA	NA	Yes	Yes
1344	Community1	Rural	Female	Citizen	25-34	Home	HIV-	NA	NA	Yes	Yes
1345	Community1	Rural	Female	Citizen	16-24	Home	HIV-	NA	NA	Yes	Yes
1346	Community1	Rural	Female	Citizen	25-34	Home	HIV-	NA	NA	Yes	Yes
1347	Community1	Rural	Female	Citizen	25-34	Home	HIV-	NA	NA	Yes	Yes
1348	Community1	Rural	Male	Citizen	25-34	Home	HIV-	NA	NA	Yes	Yes
1349	Community1	Rural	Female	Citizen	35-64	Home	HIV+	Known HIV+	Yes	Yes	No
1350	Community1	Rural	Male	Citizen	25-34	Home	HIV-	NA	NA	Yes	Yes
1351	Community1	Rural	Female	Citizen	16-24	Home	HIV-	NA	NA	Yes	Yes
1352	Community1	Rural	Female	Citizen	16-24	Home	HIV-	NA	NA	Yes	Yes
1353	Community1	Rural	Female	Citizen	25-34	Home	Refused	NA	NA	No	No
1354	Community1	Rural	Female	Citizen	25-34	Home	Refused	NA	NA	No	No
1355	Community1	Rural	Female	Citizen	35-64	Home	HIV-	NA	NA	Yes	Yes
1356	Community1	Rural	Male	Citizen	35-64	Home	HIV-	NA	NA	Yes	Yes
1357	Community1	Rural	Male	Citizen	16-24	Home	HIV-	NA	NA	Yes	Yes
1358	Community1	Rural	Female	Citizen	25-34	Home	HIV+	Known HIV+	No	Yes	No
1359	Community1	Rural	Male	Citizen	25-34	Home	HIV-	NA	NA	Yes	Yes
1360	Community1	Rural	Male	Citizen	16-24	Home	HIV-	NA	NA	Yes	Yes
1361	Community1	Rural	Female	Citizen	25-34	Home	HIV-	NA	NA	Yes	Yes
1362	Community1	Rural	Female	Citizen	25-34	Home	HIV-	NA	NA	Yes	Yes
1363	Community1	Rural	Male	Citizen	25-34	Home	HIV-	NA	NA	Yes	Yes
1364	Community1	Rural	Male	Citizen	35-64	Home	HIV-	NA	NA	Yes	Yes
1365	Community1	Rural	Female	Citizen	25-34	Home	HIV-	NA	NA	Yes	Yes
1366	Community1	Rural	Female	Citizen	25-34	Home	HIV-	NA	NA	Yes	Yes
1367	Community1	Rural	Male	Citizen	35-64	Mobile	HIV-	NA	NA	Yes	Yes
1368	Community1	Rural	Female	Citizen	35-64	Home	HIV-	NA	NA	Yes	Yes
1369	Community1	Rural	Male	Citizen	35-64	Home	HIV-	NA	NA	Yes	Yes
1370	Community1	Rural	Male	Citizen	35-64	Home	HIV-	NA	NA	Yes	No
1371	Community1	Rural	Male	Citizen	16-24	Home	HIV-	NA	NA	Yes	Yes
1372	Community1	Rural	Female	Citizen	16-24	Home	HIV-	NA	NA	Yes	Yes
1373	Community1	Rural	Female	Citizen	16-24	Home	HIV-	NA	NA	Yes	Yes
1374	Community1	Rural	Male	Citizen	16-24	Home	HIV-	NA	NA	Yes	Yes
1375	Community1	Rural	Female	Citizen	16-24	Home	HIV-	NA	NA	Yes	Yes
1376	Community1	Rural	Female	Citizen	25-34	Home	HIV-	NA	NA	Yes	Yes
1377	Community1	Rural	Female	Citizen	16-24	Home	HIV-	NA	NA	Yes	Yes
1378	Community1	Rural	Female	Citizen	16-24	Home	HIV-	NA	NA	Yes	Yes
1379	Community1	Rural	Female	Citizen	25-34	Home	HIV-	NA	NA	Yes	Yes
1380	Community1	Rural	Female	Citizen	35-64	Home	HIV+	Known HIV+	Yes	Yes	No
1381	Community1	Rural	Male	Citizen	25-34	Home	HIV-	NA	NA	Yes	Yes
1382	Community1	Rural	Female	Citizen	25-34	Home	HIV-	NA	NA	Yes	Yes
1383	Community1	Rural	Female	Citizen	16-24	Home	HIV-	NA	NA	Yes	Yes
1384	Community1	Rural	Male	Citizen	35-64	Home	HIV-	NA	NA	Yes	Yes
1385	Community1	Rural	Male	Citizen	35-64	Home	HIV-	NA	NA	Yes	Yes
1386	Community1	Rural	Male	Citizen	25-34	Home	HIV-	NA	NA	Yes	Yes
1387	Community1	Rural	Female	Citizen	16-24	Home	HIV-	NA	NA	Yes	Yes
1388	Community1	Rural	Female	Citizen	35-64	Home	HIV+	Known HIV+	Yes	Yes	No
1389	Community1	Rural	Male	Citizen	16-24	Home	HIV-	NA	NA	Yes	Yes
1390	Community1	Rural	Male	Citizen	35-64	Home	HIV+	Known HIV+	Yes	Yes	No
1391	Community1	Rural	Female	Citizen	16-24	Home	HIV-	NA	NA	Yes	Yes
1392	Community1	Rural	Female	Citizen	16-24	Mobile	HIV-	NA	NA	Yes	Yes
1393	Community1	Rural	Female	Citizen	16-24	Home	HIV-	NA	NA	Yes	Yes
1394	Community1	Rural	Female	Citizen	25-34	Home	HIV-	NA	NA	Yes	Yes
1395	Community1	Rural	Female	Citizen	35-64	Home	HIV+	Known HIV+	Yes	Yes	No
1396	Community1	Rural	Female	Citizen	16-24	Home	HIV-	NA	NA	Yes	Yes
1397	Community1	Rural	Female	Citizen	16-24	Home	HIV-	NA	NA	Yes	Yes
1398	Community1	Rural	Male	Citizen	35-64	Home	HIV-	NA	NA	Yes	No
1399	Community1	Rural	Female	Citizen	35-64	Home	HIV+	Known HIV+	Yes	Yes	No
1400	Community1	Rural	Female	Citizen	35-64	Home	HIV+	Known HIV+	Yes	Yes	No
1401	Community1	Rural	Female	Citizen	16-24	Home	HIV-	NA	NA	Yes	Yes
1402	Community1	Rural	Female	Citizen	35-64	Home	HIV-	NA	NA	Yes	Yes
1403	Community1	Rural	Female	Citizen	35-64	Home	HIV-	NA	NA	Yes	Yes
1404	Community1	Rural	Male	Citizen	16-24	Home	HIV-	NA	NA	Yes	Yes
1405	Community1	Rural	Female	Citizen	16-24	Home	HIV-	NA	NA	Yes	Yes
1406	Community1	Rural	Male	Citizen	25-34	Home	HIV-	NA	NA	Yes	Yes
1407	Community1	Rural	Female	Citizen	35-64	Home	HIV-	NA	NA	Yes	Yes
1408	Community1	Rural	Female	Citizen	35-64	Home	HIV-	NA	NA	Yes	Yes
1409	Community1	Rural	Male	Citizen	16-24	Home	HIV-	NA	NA	Yes	Yes
1410	Community1	Rural	Male	Citizen	35-64	Home	HIV+	Known HIV+	Yes	Yes	No
1411	Community1	Rural	Female	Citizen	35-64	Home	HIV-	NA	NA	Yes	Yes
1412	Community1	Rural	Male	Citizen	35-64	Home	HIV-	NA	NA	Yes	Yes
1413	Community1	Rural	Male	Citizen	35-64	Home	HIV-	NA	NA	Yes	Yes
1414	Community1	Rural	Female	Citizen	16-24	Home	HIV-	NA	NA	Yes	Yes
1415	Community1	Rural	Female	Citizen	16-24	Home	HIV-	NA	NA	Yes	Yes
1416	Community1	Rural	Female	Citizen	25-34	Home	HIV-	NA	NA	Yes	Yes
1417	Community1	Rural	Female	Citizen	16-24	Home	HIV-	NA	NA	Yes	Yes
1418	Community1	Rural	Female	Citizen	16-24	Home	HIV+	Known HIV+	Yes	Yes	No
1419	Community1	Rural	Female	Citizen	35-64	Home	HIV+	Known HIV+	Yes	Yes	No
1420	Community1	Rural	Female	Citizen	25-34	Home	HIV-	NA	NA	Yes	Yes
1421	Community1	Rural	Female	Citizen	16-24	Home	HIV-	NA	NA	Yes	Yes
1422	Community1	Rural	Male	Citizen	16-24	Home	HIV-	NA	NA	Yes	Yes
1423	Community1	Rural	Male	Citizen	16-24	Home	HIV-	NA	NA	Yes	Yes
1424	Community1	Rural	Male	Citizen	16-24	Home	HIV-	NA	NA	Yes	Yes
1425	Community1	Rural	Male	Citizen	25-34	Home	HIV-	NA	NA	Yes	Yes
1426	Community1	Rural	Male	Citizen	35-64	Home	HIV-	NA	NA	Yes	Yes
1427	Community1	Rural	Male	Citizen	16-24	Home	HIV-	NA	NA	Yes	Yes
1428	Community1	Rural	Male	Citizen	16-24	Home	HIV-	NA	NA	Yes	Yes
1429	Community1	Rural	Female	Citizen	25-34	Home	HIV-	NA	NA	Yes	Yes
1430	Community1	Rural	Male	Citizen	16-24	Home	HIV-	NA	NA	Yes	Yes
1431	Community1	Rural	Male	Citizen	16-24	Home	HIV-	NA	NA	Yes	Yes
1432	Community1	Rural	Female	Citizen	35-64	Home	HIV-	NA	NA	Yes	Yes
1433	Community1	Rural	Male	Citizen	35-64	Home	HIV-	NA	NA	Yes	Yes
1434	Community1	Rural	Female	Citizen	35-64	Home	HIV-	NA	NA	Yes	Yes
1435	Community1	Rural	Male	Citizen	16-24	Home	HIV-	NA	NA	Yes	Yes
1436	Community1	Rural	Female	Citizen	16-24	Home	HIV-	NA	NA	Yes	Yes
1437	Community1	Rural	Female	Citizen	25-34	Home	HIV+	Known HIV+	Yes	Yes	No
1438	Community1	Rural	Female	Citizen	35-64	Home	HIV-	NA	NA	Yes	Yes
1439	Community1	Rural	Female	Citizen	35-64	Home	HIV-	NA	NA	Yes	Yes
1440	Community1	Rural	Male	Citizen	16-24	Home	HIV-	NA	NA	Yes	Yes
1441	Community1	Rural	Male	Citizen	35-64	Home	HIV-	NA	NA	Yes	Yes
1442	Community1	Rural	Female	Citizen	35-64	Home	HIV+	Known HIV+	Yes	Yes	No
1443	Community1	Rural	Male	Citizen	35-64	Home	HIV+	Known HIV+	Yes	Yes	No
1444	Community1	Rural	Male	Citizen	25-34	Home	HIV+	Newly identified HIV+	No	Yes	Yes
1445	Community1	Rural	Female	Citizen	35-64	Home	HIV-	NA	NA	Yes	Yes
1446	Community1	Rural	Female	Citizen	25-34	Home	HIV-	NA	NA	Yes	Yes
1447	Community1	Rural	Female	Citizen	25-34	Home	HIV-	NA	NA	Yes	Yes
1448	Community1	Rural	Female	Citizen	35-64	Home	HIV-	NA	NA	Yes	Yes
1449	Community1	Rural	Female	Citizen	35-64	Home	HIV-	NA	NA	Yes	Yes
1450	Community1	Rural	Male	Citizen	35-64	Home	HIV-	NA	NA	Yes	Yes
1451	Community1	Rural	Female	Citizen	35-64	Home	HIV-	NA	NA	Yes	Yes
1452	Community1	Rural	Female	Citizen	35-64	Home	HIV-	NA	NA	Yes	Yes
1453	Community1	Rural	Female	Citizen	25-34	Home	HIV-	NA	NA	Yes	Yes
1454	Community1	Rural	Female	Citizen	35-64	Home	HIV+	Known HIV+	Yes	Yes	No
1455	Community1	Rural	Female	Citizen	16-24	Home	HIV-	NA	NA	Yes	Yes
1456	Community1	Rural	Male	Citizen	16-24	Home	HIV-	NA	NA	Yes	Yes
1457	Community1	Rural	Female	Citizen	35-64	Home	HIV-	NA	NA	Yes	Yes
1458	Community1	Rural	Male	Citizen	35-64	Home	HIV+	Newly identified HIV+	No	Yes	Yes
1459	Community1	Rural	Male	Citizen	35-64	Home	HIV+	Known HIV+	Yes	Yes	No
1460	Community1	Rural	Female	Citizen	35-64	Home	HIV-	NA	NA	Yes	Yes
1461	Community1	Rural	Male	Citizen	35-64	Home	HIV+	Known HIV+	Yes	Yes	No
1462	Community1	Rural	Female	Citizen	35-64	Home	HIV+	Known HIV+	No	Yes	No
1463	Community1	Rural	Male	Citizen	25-34	Home	HIV-	NA	NA	Yes	Yes
1464	Community1	Rural	Female	Citizen	25-34	Home	HIV-	NA	NA	Yes	Yes
1465	Community1	Rural	Male	Citizen	25-34	Home	HIV-	NA	NA	Yes	Yes
1466	Community1	Rural	Male	Citizen	35-64	Home	HIV-	NA	NA	Yes	Yes
1467	Community1	Rural	Female	Citizen	35-64	Home	HIV-	NA	NA	Yes	Yes
1468	Community1	Rural	Female	Citizen	16-24	Home	HIV-	NA	NA	Yes	Yes
1469	Community1	Rural	Male	Citizen	25-34	Home	HIV-	NA	NA	Yes	Yes
1470	Community1	Rural	Male	Citizen	16-24	Home	HIV-	NA	NA	Yes	Yes
1471	Community1	Rural	Female	Citizen	25-34	Home	HIV-	NA	NA	Yes	Yes
1472	Community1	Rural	Female	Citizen	16-24	Home	HIV-	NA	NA	Yes	Yes
1473	Community1	Rural	Male	Citizen	25-34	Home	HIV-	NA	NA	Yes	Yes
1474	Community1	Rural	Female	Citizen	35-64	Home	HIV+	Known HIV+	Yes	Yes	No
1475	Community1	Rural	Male	Citizen	25-34	Home	HIV-	NA	NA	Yes	Yes
1476	Community1	Rural	Female	Citizen	16-24	Home	HIV-	NA	NA	Yes	Yes
1477	Community1	Rural	Female	Citizen	25-34	Home	HIV+	Known HIV+	Yes	Yes	No
1478	Community1	Rural	Male	Citizen	25-34	Home	HIV-	NA	NA	Yes	Yes
1479	Community1	Rural	Female	Citizen	35-64	Home	Refused	NA	NA	No	No
1480	Community1	Rural	Female	Citizen	16-24	Home	HIV-	NA	NA	Yes	Yes
1481	Community1	Rural	Female	Citizen	35-64	Home	Refused	NA	NA	No	No
1482	Community1	Rural	Male	Citizen	35-64	Home	Refused	NA	NA	No	No
1483	Community1	Rural	Female	Citizen	16-24	Home	HIV-	NA	NA	Yes	Yes
1484	Community1	Rural	Female	Citizen	16-24	Home	HIV+	Known HIV+	Yes	Yes	No
1485	Community1	Rural	Male	Citizen	25-34	Home	HIV-	NA	NA	Yes	Yes
1486	Community1	Rural	Male	Citizen	16-24	Home	HIV-	NA	NA	Yes	Yes
1487	Community1	Rural	Male	Citizen	16-24	Home	HIV-	NA	NA	Yes	Yes
1488	Community1	Rural	Female	Citizen	35-64	Home	HIV+	Known HIV+	Yes	Yes	No
1489	Community1	Rural	Male	Citizen	35-64	Home	HIV-	NA	NA	Yes	Yes
1490	Community1	Rural	Male	Citizen	16-24	Home	HIV-	NA	NA	Yes	Yes
1491	Community1	Rural	Female	Citizen	25-34	Home	HIV-	NA	NA	Yes	Yes
1492	Community1	Rural	Female	Citizen	35-64	Home	HIV+	Known HIV+	Yes	Yes	No
1493	Community1	Rural	Male	Citizen	16-24	Home	HIV-	NA	NA	Yes	Yes
1494	Community1	Rural	Female	Citizen	25-34	Home	HIV-	NA	NA	Yes	Yes
1495	Community1	Rural	Female	Citizen	25-34	Home	HIV+	Known HIV+	Yes	Yes	No
1496	Community1	Rural	Female	Citizen	35-64	Home	HIV-	NA	NA	Yes	Yes
1497	Community1	Rural	Female	Citizen	35-64	Home	HIV-	NA	NA	Yes	Yes
1498	Community1	Rural	Female	Citizen	25-34	Home	HIV-	NA	NA	Yes	Yes
1499	Community1	Rural	Female	Citizen	16-24	Home	HIV-	NA	NA	Yes	Yes
1500	Community1	Rural	Female	Citizen	16-24	Home	HIV-	NA	NA	Yes	Yes
1501	Community1	Rural	Male	Citizen	16-24	Home	HIV-	NA	NA	Yes	Yes
1502	Community1	Rural	Female	Citizen	16-24	Home	HIV-	NA	NA	Yes	Yes
1503	Community1	Rural	Female	Citizen	16-24	Home	HIV-	NA	NA	Yes	Yes
1504	Community1	Rural	Female	Citizen	35-64	Home	HIV+	Newly identified HIV+	No	Yes	Yes
1505	Community1	Rural	Female	Citizen	35-64	Home	HIV-	NA	NA	Yes	Yes
1506	Community1	Rural	Male	Citizen	35-64	Home	HIV-	NA	NA	Yes	Yes
1507	Community1	Rural	Female	Citizen	35-64	Home	HIV-	NA	NA	Yes	Yes
1508	Community1	Rural	Female	Citizen	35-64	Home	HIV-	NA	NA	Yes	Yes
1509	Community1	Rural	Male	Citizen	35-64	Home	HIV-	NA	NA	Yes	Yes
1510	Community1	Rural	Female	Citizen	25-34	Mobile	HIV-	NA	NA	Yes	Yes
1511	Community1	Rural	Female	Citizen	35-64	Mobile	HIV-	NA	NA	Yes	Yes
1512	Community1	Rural	Female	Citizen	16-24	Home	HIV-	NA	NA	Yes	Yes
1513	Community1	Rural	Female	Citizen	16-24	Home	HIV-	NA	NA	Yes	Yes
1514	Community1	Rural	Female	Citizen	16-24	Home	HIV-	NA	NA	Yes	Yes
1515	Community1	Rural	Female	Citizen	16-24	Home	Refused	NA	NA	No	No
1516	Community1	Rural	Male	Citizen	25-34	Home	HIV-	NA	NA	Yes	Yes
1517	Community1	Rural	Female	Citizen	35-64	Mobile	HIV-	NA	NA	Yes	Yes
1518	Community1	Rural	Male	Citizen	35-64	Mobile	HIV-	NA	NA	Yes	Yes
1519	Community1	Rural	Female	Citizen	35-64	Mobile	HIV-	NA	NA	Yes	Yes
1520	Community1	Rural	Female	Citizen	35-64	Home	HIV-	NA	NA	Yes	Yes
1521	Community1	Rural	Female	Citizen	35-64	Home	HIV+	Known HIV+	Yes	Yes	No
1522	Community1	Rural	Male	Citizen	16-24	Home	HIV-	NA	NA	Yes	Yes
1523	Community1	Rural	Male	Citizen	35-64	Home	HIV+	Known HIV+	Yes	Yes	No
1524	Community1	Rural	Male	Citizen	35-64	Home	HIV+	Newly identified HIV+	No	Yes	Yes
1525	Community1	Rural	Male	Citizen	35-64	Home	HIV+	Known HIV+	Yes	Yes	No
1526	Community1	Rural	Female	Citizen	25-34	Home	HIV-	NA	NA	Yes	Yes
1527	Community1	Rural	Female	Noncitizen	16-24	Home	HIV+	Newly identified HIV+	No	Yes	Yes
1528	Community1	Rural	Female	Citizen	25-34	Home	HIV+	Known HIV+	Yes	Yes	No
1529	Community1	Rural	Female	Citizen	35-64	Home	HIV+	Known HIV+	Yes	Yes	No
1530	Community1	Rural	Female	Citizen	35-64	Home	HIV+	Known HIV+	Yes	Yes	No
1531	Community1	Rural	Male	Citizen	16-24	Mobile	HIV-	NA	NA	Yes	Yes
1532	Community1	Rural	Male	Citizen	35-64	Mobile	HIV-	NA	NA	Yes	Yes
1533	Community1	Rural	Male	Citizen	16-24	Home	HIV-	NA	NA	Yes	Yes
1534	Community1	Rural	Female	Citizen	25-34	Home	Refused	NA	NA	No	No
1535	Community1	Rural	Male	Citizen	16-24	Home	HIV-	NA	NA	Yes	Yes
1536	Community1	Rural	Female	Citizen	35-64	Home	HIV-	NA	NA	Yes	Yes
1537	Community1	Rural	Male	Citizen	35-64	Home	HIV+	Newly identified HIV+	No	Yes	Yes
1538	Community1	Rural	Male	Citizen	16-24	Home	HIV-	NA	NA	Yes	Yes
1539	Community1	Rural	Male	Citizen	35-64	Home	HIV-	NA	NA	Yes	Yes
1540	Community1	Rural	Female	Citizen	35-64	Home	HIV+	Known HIV+	Yes	Yes	No
1541	Community1	Rural	Female	Citizen	25-34	Home	HIV-	NA	NA	Yes	Yes
1542	Community1	Rural	Female	Citizen	35-64	Home	HIV-	NA	NA	Yes	No
1543	Community1	Rural	Female	Citizen	25-34	Home	Refused	NA	NA	No	No
1544	Community1	Rural	Female	Citizen	25-34	Home	HIV-	NA	NA	Yes	Yes
1545	Community1	Rural	Male	Citizen	25-34	Home	HIV-	NA	NA	Yes	Yes
1546	Community1	Rural	Male	Citizen	16-24	Home	HIV-	NA	NA	Yes	Yes
1547	Community1	Rural	Male	Citizen	16-24	Home	HIV-	NA	NA	Yes	Yes
1548	Community1	Rural	Male	Citizen	35-64	Home	HIV-	NA	NA	Yes	Yes
1549	Community1	Rural	Male	Citizen	16-24	Home	HIV-	NA	NA	Yes	Yes
1550	Community1	Rural	Male	Citizen	25-34	Mobile	HIV-	NA	NA	Yes	Yes
1551	Community1	Rural	Female	Citizen	25-34	Mobile	HIV-	NA	NA	Yes	Yes
1552	Community1	Rural	Male	Citizen	25-34	Mobile	HIV-	NA	NA	Yes	Yes
1553	Community1	Rural	Male	Citizen	16-24	Mobile	HIV-	NA	NA	Yes	Yes
1554	Community1	Rural	Male	Citizen	25-34	Home	HIV-	NA	NA	Yes	Yes
1555	Community1	Rural	Female	Citizen	35-64	Home	HIV-	NA	NA	Yes	Yes
1556	Community1	Rural	Female	Citizen	25-34	Home	HIV+	Newly identified HIV+	No	Yes	Yes
1557	Community1	Rural	Female	Citizen	35-64	Home	HIV-	NA	NA	Yes	Yes
1558	Community1	Rural	Male	Citizen	16-24	Home	HIV+	Known HIV+	Yes	Yes	No
1559	Community1	Rural	Female	Citizen	25-34	Home	HIV+	Newly identified HIV+	No	Yes	Yes
1560	Community1	Rural	Female	Citizen	35-64	Home	HIV+	Known HIV+	Yes	Yes	No
1561	Community1	Rural	Female	Citizen	16-24	Home	HIV-	NA	NA	Yes	Yes
1562	Community1	Rural	Male	Citizen	25-34	Home	HIV-	NA	NA	Yes	Yes
1563	Community1	Rural	Male	Citizen	16-24	Home	HIV-	NA	NA	Yes	Yes
1564	Community1	Rural	Female	Citizen	16-24	Home	HIV+	Known HIV+	Yes	Yes	No
1565	Community1	Rural	Female	Citizen	16-24	Home	HIV-	NA	NA	Yes	Yes
1566	Community1	Rural	Male	Citizen	35-64	Home	HIV-	NA	NA	Yes	Yes
1567	Community1	Rural	Female	Citizen	16-24	Home	HIV-	NA	NA	Yes	Yes
1568	Community1	Rural	Female	Citizen	35-64	Home	HIV+	Known HIV+	Yes	Yes	No
1569	Community1	Rural	Female	Citizen	25-34	Mobile	HIV-	NA	NA	Yes	Yes
1570	Community1	Rural	Male	Citizen	16-24	Mobile	HIV-	NA	NA	Yes	Yes
1571	Community1	Rural	Male	Citizen	16-24	Mobile	HIV-	NA	NA	Yes	Yes
1572	Community1	Rural	Female	Citizen	25-34	Mobile	HIV-	NA	NA	Yes	Yes
1573	Community1	Rural	Male	Citizen	35-64	Home	HIV-	NA	NA	Yes	Yes
1574	Community1	Rural	Female	Citizen	16-24	Mobile	HIV-	NA	NA	Yes	Yes
1575	Community1	Rural	Female	Citizen	16-24	Mobile	HIV-	NA	NA	Yes	Yes
1576	Community1	Rural	Male	Citizen	16-24	Mobile	HIV-	NA	NA	Yes	Yes
1577	Community1	Rural	Male	Citizen	35-64	Mobile	HIV-	NA	NA	Yes	Yes
1578	Community1	Rural	Male	Citizen	16-24	Mobile	HIV+	Newly identified HIV+	No	Yes	Yes
1579	Community1	Rural	Female	Citizen	35-64	Home	HIV-	NA	NA	Yes	Yes
1580	Community1	Rural	Male	Citizen	35-64	Home	HIV-	NA	NA	Yes	Yes
1581	Community1	Rural	Female	Citizen	25-34	Home	HIV-	NA	NA	Yes	Yes
1582	Community1	Rural	Female	Citizen	25-34	Home	HIV-	NA	NA	Yes	Yes
1583	Community1	Rural	Male	Citizen	16-24	Mobile	HIV-	NA	NA	Yes	Yes
1584	Community1	Rural	Male	Citizen	25-34	Mobile	HIV-	NA	NA	Yes	Yes
1585	Community1	Rural	Male	Citizen	16-24	Mobile	HIV-	NA	NA	Yes	Yes
1586	Community1	Rural	Male	Citizen	16-24	Home	HIV-	NA	NA	Yes	Yes
1587	Community1	Rural	Male	Citizen	16-24	Home	HIV-	NA	NA	Yes	Yes
1588	Community1	Rural	Female	Citizen	35-64	Home	HIV-	NA	NA	Yes	Yes
1589	Community1	Rural	Female	Citizen	35-64	Home	HIV-	NA	NA	Yes	Yes
1590	Community1	Rural	Female	Citizen	25-34	Home	HIV-	NA	NA	Yes	Yes
1591	Community1	Rural	Female	Citizen	16-24	Home	HIV+	Known HIV+	No	Yes	No
1592	Community1	Rural	Female	Citizen	35-64	Home	HIV+	Known HIV+	Yes	Yes	No
1593	Community1	Rural	Male	Citizen	25-34	Home	HIV+	Known HIV+	Yes	Yes	No
1594	Community1	Rural	Male	Citizen	35-64	Home	HIV-	NA	NA	Yes	Yes
1595	Community1	Rural	Male	Citizen	25-34	Home	HIV-	NA	NA	Yes	No
1596	Community1	Rural	Male	Citizen	25-34	Home	HIV-	NA	NA	Yes	Yes
1597	Community1	Rural	Female	Citizen	35-64	Home	HIV-	NA	NA	Yes	Yes
1598	Community1	Rural	Male	Citizen	25-34	Home	HIV-	NA	NA	Yes	Yes
1599	Community1	Rural	Male	Citizen	25-34	Home	HIV-	NA	NA	Yes	Yes
1600	Community1	Rural	Female	Citizen	16-24	Home	HIV-	NA	NA	Yes	Yes
1601	Community1	Rural	Female	Citizen	35-64	Home	HIV+	Known HIV+	Yes	Yes	No
1602	Community1	Rural	Male	Citizen	35-64	Mobile	HIV-	NA	NA	Yes	Yes
1603	Community1	Rural	Female	Citizen	16-24	Mobile	HIV-	NA	NA	Yes	Yes
1604	Community1	Rural	Female	Citizen	16-24	Mobile	HIV-	NA	NA	Yes	Yes
1605	Community1	Rural	Female	Citizen	25-34	Mobile	HIV-	NA	NA	Yes	Yes
1606	Community1	Rural	Male	Citizen	16-24	Mobile	HIV-	NA	NA	Yes	Yes
1607	Community1	Rural	Female	Citizen	16-24	Home	HIV-	NA	NA	Yes	Yes
1608	Community1	Rural	Male	Citizen	35-64	Home	HIV-	NA	NA	Yes	Yes
1609	Community1	Rural	Male	Citizen	35-64	Home	HIV+	Known HIV+	Yes	Yes	No
1610	Community1	Rural	Female	Citizen	35-64	Home	HIV+	Known HIV+	No	Yes	No
1611	Community1	Rural	Male	Citizen	25-34	Home	Refused	NA	NA	No	No
1612	Community1	Rural	Male	Citizen	16-24	Home	HIV-	NA	NA	Yes	Yes
1613	Community1	Rural	Female	Citizen	35-64	Home	HIV+	Known HIV+	Yes	Yes	No
1614	Community1	Rural	Female	Citizen	35-64	Home	HIV-	NA	NA	Yes	Yes
1615	Community1	Rural	Female	Citizen	25-34	Home	HIV-	NA	NA	Yes	Yes
1616	Community1	Rural	Female	Citizen	25-34	Home	HIV-	NA	NA	Yes	Yes
1617	Community1	Rural	Female	Citizen	35-64	Home	HIV-	NA	NA	Yes	Yes
1618	Community1	Rural	Female	Citizen	16-24	Home	HIV-	NA	NA	Yes	Yes
1619	Community1	Rural	Female	Citizen	25-34	Home	HIV-	NA	NA	Yes	No
1620	Community1	Rural	Male	Citizen	16-24	Home	HIV-	NA	NA	Yes	Yes
1621	Community1	Rural	Male	Citizen	35-64	Home	HIV-	NA	NA	Yes	Yes
1622	Community1	Rural	Female	Citizen	35-64	Home	HIV+	Known HIV+	No	Yes	No
1623	Community1	Rural	Female	Citizen	25-34	Home	HIV-	NA	NA	Yes	No
1624	Community1	Rural	Female	Citizen	25-34	Home	HIV+	Known HIV+	Yes	Yes	No
1625	Community1	Rural	Male	Citizen	25-34	Home	HIV-	NA	NA	Yes	Yes
1626	Community1	Rural	Female	Citizen	16-24	Mobile	HIV-	NA	NA	Yes	Yes
1627	Community1	Rural	Male	Citizen	16-24	Home	HIV-	NA	NA	Yes	Yes
1628	Community1	Rural	Male	Citizen	35-64	Home	HIV-	NA	NA	Yes	Yes
1629	Community1	Rural	Female	Citizen	35-64	Home	Refused	NA	NA	No	No
1630	Community1	Rural	Male	Citizen	25-34	Home	HIV-	NA	NA	Yes	Yes
1631	Community1	Rural	Male	Citizen	16-24	Home	HIV-	NA	NA	Yes	Yes
1632	Community1	Rural	Female	Citizen	35-64	Home	HIV+	Known HIV+	No	Yes	No
1633	Community1	Rural	Female	Citizen	35-64	Home	HIV-	NA	NA	Yes	Yes
1634	Community1	Rural	Female	Citizen	16-24	Mobile	HIV-	NA	NA	Yes	Yes
1635	Community1	Rural	Female	Citizen	16-24	Home	HIV-	NA	NA	Yes	Yes
1636	Community1	Rural	Female	Citizen	25-34	Mobile	HIV+	Known HIV+	No	Yes	No
1637	Community1	Rural	Male	Citizen	16-24	Mobile	HIV-	NA	NA	Yes	Yes
1638	Community1	Rural	Female	Citizen	16-24	Home	HIV-	NA	NA	Yes	Yes
1639	Community1	Rural	Female	Citizen	35-64	Home	HIV-	NA	NA	Yes	Yes
1640	Community1	Rural	Male	Citizen	16-24	Home	HIV-	NA	NA	Yes	Yes
1641	Community1	Rural	Female	Citizen	16-24	Home	HIV-	NA	NA	Yes	Yes
1642	Community1	Rural	Male	Citizen	35-64	Mobile	HIV-	NA	NA	Yes	Yes
1643	Community1	Rural	Male	Citizen	35-64	Home	HIV-	NA	NA	Yes	Yes
1644	Community1	Rural	Male	Citizen	16-24	Home	HIV-	NA	NA	Yes	Yes
1645	Community1	Rural	Male	Citizen	25-34	Home	HIV-	NA	NA	Yes	Yes
1646	Community1	Rural	Female	Citizen	35-64	Home	HIV+	Newly identified HIV+	No	Yes	Yes
1647	Community1	Rural	Male	Citizen	35-64	Home	HIV-	NA	NA	Yes	Yes
1648	Community1	Rural	Female	Citizen	35-64	Mobile	HIV-	NA	NA	Yes	Yes
1649	Community1	Rural	Female	Citizen	35-64	Home	HIV-	NA	NA	Yes	Yes
1650	Community1	Rural	Female	Citizen	25-34	Mobile	HIV-	NA	NA	Yes	Yes
1651	Community1	Rural	Male	Citizen	16-24	Mobile	HIV-	NA	NA	Yes	Yes
1652	Community1	Rural	Male	Citizen	35-64	Mobile	HIV-	NA	NA	Yes	Yes
1653	Community1	Rural	Male	Citizen	35-64	Mobile	HIV-	NA	NA	Yes	Yes
1654	Community1	Rural	Female	Citizen	25-34	Mobile	HIV-	NA	NA	Yes	Yes
1655	Community1	Rural	Female	Citizen	35-64	Home	HIV-	NA	NA	Yes	Yes
1656	Community1	Rural	Female	Citizen	16-24	Mobile	HIV-	NA	NA	Yes	Yes
1657	Community1	Rural	Male	Citizen	16-24	Home	HIV-	NA	NA	Yes	Yes
1658	Community1	Rural	Male	Citizen	25-34	Mobile	HIV-	NA	NA	Yes	Yes
1659	Community1	Rural	Male	Citizen	35-64	Home	Refused	NA	NA	No	No
1660	Community1	Rural	Male	Citizen	25-34	Mobile	HIV-	NA	NA	Yes	Yes
1661	Community1	Rural	Female	Citizen	35-64	Mobile	HIV-	NA	NA	Yes	Yes
1662	Community1	Rural	Male	Citizen	25-34	Mobile	HIV-	NA	NA	Yes	Yes
1663	Community1	Rural	Male	Citizen	16-24	Mobile	HIV-	NA	NA	Yes	Yes
1664	Community1	Rural	Male	Citizen	35-64	Mobile	HIV-	NA	NA	Yes	Yes
1665	Community1	Rural	Male	Citizen	16-24	Mobile	HIV-	NA	NA	Yes	Yes
1666	Community1	Rural	Male	Citizen	35-64	Home	HIV-	NA	NA	Yes	Yes
1667	Community1	Rural	Female	Citizen	35-64	Home	HIV-	NA	NA	Yes	Yes
1668	Community1	Rural	Male	Citizen	16-24	Mobile	HIV-	NA	NA	Yes	Yes
1669	Community1	Rural	Female	Citizen	25-34	Mobile	HIV-	NA	NA	Yes	Yes
1670	Community1	Rural	Male	Citizen	35-64	Mobile	HIV-	NA	NA	Yes	Yes
1671	Community1	Rural	Female	Citizen	35-64	Mobile	HIV-	NA	NA	Yes	Yes
1672	Community1	Rural	Female	Citizen	16-24	Mobile	HIV-	NA	NA	Yes	Yes
1673	Community1	Rural	Female	Citizen	35-64	Mobile	HIV-	NA	NA	Yes	Yes
1674	Community1	Rural	Female	Citizen	25-34	Mobile	HIV-	NA	NA	Yes	Yes
1675	Community1	Rural	Male	Citizen	25-34	Mobile	HIV-	NA	NA	Yes	Yes
1676	Community1	Rural	Male	Citizen	16-24	Mobile	HIV-	NA	NA	Yes	Yes
1677	Community1	Rural	Female	Citizen	35-64	Home	HIV+	Known HIV+	Yes	Yes	No
1678	Community1	Rural	Female	Citizen	25-34	Home	HIV+	Known HIV+	Yes	Yes	No
1679	Community1	Rural	Female	Citizen	35-64	Home	Refused	NA	NA	No	No
1680	Community1	Rural	Male	Citizen	35-64	Home	HIV-	NA	NA	Yes	Yes
1681	Community1	Rural	Female	Citizen	16-24	Home	HIV-	NA	NA	Yes	Yes
1682	Community1	Rural	Female	Citizen	35-64	Home	HIV+	Known HIV+	Yes	Yes	No
1683	Community1	Rural	Female	Citizen	16-24	Home	HIV-	NA	NA	Yes	Yes
1684	Community1	Rural	Male	Citizen	35-64	Mobile	HIV-	NA	NA	Yes	Yes
1685	Community1	Rural	Male	Citizen	35-64	Mobile	HIV-	NA	NA	Yes	Yes
1686	Community1	Rural	Male	Citizen	35-64	Mobile	HIV-	NA	NA	Yes	Yes
1687	Community1	Rural	Male	Citizen	35-64	Home	HIV-	NA	NA	Yes	Yes
1688	Community1	Rural	Female	Citizen	25-34	Home	HIV+	Known HIV+	Yes	Yes	No
1689	Community1	Rural	Female	Citizen	35-64	Home	HIV-	NA	NA	Yes	Yes
1690	Community1	Rural	Female	Citizen	16-24	Home	HIV-	NA	NA	Yes	Yes
1691	Community1	Rural	Male	Citizen	35-64	Home	HIV+	Known HIV+	Yes	Yes	No
1692	Community1	Rural	Female	Citizen	16-24	Home	HIV-	NA	NA	Yes	Yes
1693	Community1	Rural	Female	Citizen	16-24	Home	HIV-	NA	NA	Yes	Yes
1694	Community1	Rural	Female	Citizen	35-64	Home	HIV+	Known HIV+	Yes	Yes	No
1695	Community1	Rural	Female	Citizen	35-64	Home	HIV+	Known HIV+	No	Yes	No
1696	Community1	Rural	Female	Citizen	35-64	Home	HIV+	Known HIV+	Yes	Yes	No
1697	Community1	Rural	Female	Citizen	25-34	Home	HIV-	NA	NA	Yes	No
1698	Community1	Rural	Male	Citizen	35-64	Home	HIV+	Known HIV+	No	Yes	No
1699	Community1	Rural	Female	Citizen	35-64	Home	HIV+	Known HIV+	Yes	Yes	No
1700	Community1	Rural	Female	Citizen	16-24	Home	HIV+	Known HIV+	Yes	Yes	No
1701	Community1	Rural	Male	Citizen	35-64	Home	HIV-	NA	NA	Yes	Yes
1702	Community1	Rural	Female	Citizen	35-64	Home	HIV-	NA	NA	Yes	Yes
1703	Community1	Rural	Male	Citizen	25-34	Home	HIV+	Known HIV+	Yes	Yes	No
1704	Community1	Rural	Male	Citizen	35-64	Home	HIV-	NA	NA	Yes	Yes
1705	Community1	Rural	Female	Citizen	35-64	Mobile	HIV-	NA	NA	Yes	Yes
1706	Community1	Rural	Male	Citizen	25-34	Home	HIV-	NA	NA	Yes	Yes
1707	Community1	Rural	Male	Citizen	16-24	Mobile	HIV-	NA	NA	Yes	Yes
1708	Community1	Rural	Female	Citizen	35-64	Mobile	HIV-	NA	NA	Yes	Yes
1709	Community1	Rural	Male	Citizen	16-24	Mobile	HIV-	NA	NA	Yes	Yes
1710	Community1	Rural	Male	Citizen	16-24	Mobile	HIV-	NA	NA	Yes	Yes
1711	Community1	Rural	Female	Citizen	16-24	Mobile	HIV-	NA	NA	Yes	Yes
1712	Community1	Rural	Male	Citizen	35-64	Home	HIV-	NA	NA	Yes	Yes
1713	Community1	Rural	Male	Citizen	16-24	Home	HIV-	NA	NA	Yes	Yes
1714	Community1	Rural	Female	Citizen	25-34	Home	HIV-	NA	NA	Yes	Yes
1715	Community1	Rural	Male	Citizen	35-64	Home	HIV-	NA	NA	Yes	Yes
1716	Community1	Rural	Male	Citizen	35-64	Home	Refused	NA	NA	No	No
1717	Community1	Rural	Male	Citizen	16-24	Mobile	HIV-	NA	NA	Yes	Yes
1718	Community1	Rural	Male	Citizen	16-24	Home	HIV-	NA	NA	Yes	Yes
1719	Community1	Rural	Male	Citizen	25-34	Mobile	HIV-	NA	NA	Yes	Yes
1720	Community1	Rural	Male	Citizen	16-24	Home	HIV-	NA	NA	Yes	Yes
1721	Community1	Rural	Male	Citizen	25-34	Home	HIV-	NA	NA	Yes	Yes
1722	Community1	Rural	Male	Citizen	35-64	Home	HIV+	Known HIV+	Yes	Yes	No
1723	Community1	Rural	Female	Citizen	25-34	Mobile	HIV-	NA	NA	Yes	Yes
1724	Community1	Rural	Female	Citizen	35-64	Home	HIV-	NA	NA	Yes	Yes
1725	Community1	Rural	Female	Citizen	35-64	Home	HIV+	Known HIV+	Yes	Yes	No
1726	Community1	Rural	Female	Citizen	16-24	Home	HIV+	Newly identified HIV+	No	Yes	Yes
1727	Community1	Rural	Male	Citizen	35-64	Mobile	HIV-	NA	NA	Yes	Yes
1728	Community1	Rural	Male	Citizen	25-34	Mobile	HIV-	NA	NA	Yes	Yes
1729	Community1	Rural	Male	Citizen	16-24	Mobile	HIV-	NA	NA	Yes	Yes
1730	Community1	Rural	Female	Citizen	25-34	Mobile	HIV-	NA	NA	Yes	Yes
1731	Community1	Rural	Female	Citizen	16-24	Home	HIV-	NA	NA	Yes	Yes
1732	Community1	Rural	Male	Citizen	16-24	Mobile	HIV-	NA	NA	Yes	Yes
1733	Community1	Rural	Male	Citizen	25-34	Mobile	HIV-	NA	NA	Yes	Yes
1734	Community1	Rural	Male	Citizen	25-34	Mobile	HIV-	NA	NA	Yes	Yes
1735	Community1	Rural	Female	Citizen	16-24	Mobile	HIV-	NA	NA	Yes	Yes
1736	Community1	Rural	Female	Citizen	35-64	Mobile	HIV-	NA	NA	Yes	Yes
1737	Community1	Rural	Female	Citizen	25-34	Mobile	HIV-	NA	NA	Yes	Yes
1738	Community1	Rural	Male	Citizen	35-64	Mobile	HIV-	NA	NA	Yes	Yes
1739	Community1	Rural	Female	Citizen	16-24	Mobile	HIV-	NA	NA	Yes	Yes
1740	Community1	Rural	Male	Citizen	25-34	Mobile	HIV-	NA	NA	Yes	Yes
1741	Community1	Rural	Male	Citizen	16-24	Mobile	HIV-	NA	NA	Yes	Yes
1742	Community1	Rural	Male	Citizen	25-34	Home	HIV-	NA	NA	Yes	Yes
1743	Community1	Rural	Male	Citizen	16-24	Home	HIV+	Newly identified HIV+	No	Yes	Yes
1744	Community1	Rural	Male	Citizen	25-34	Home	HIV-	NA	NA	Yes	Yes
1745	Community1	Rural	Male	Citizen	35-64	Home	HIV-	NA	NA	Yes	Yes
1746	Community1	Rural	Female	Citizen	25-34	Home	HIV-	NA	NA	Yes	Yes
1747	Community1	Rural	Male	Citizen	25-34	Mobile	HIV-	NA	NA	Yes	Yes
1748	Community1	Rural	Male	Citizen	35-64	Home	HIV+	Newly identified HIV+	No	Yes	Yes
1749	Community1	Rural	Male	Citizen	16-24	Home	HIV-	NA	NA	Yes	Yes
1750	Community1	Rural	Male	Citizen	35-64	Home	HIV+	Newly identified HIV+	No	Yes	Yes
1751	Community1	Rural	Female	Citizen	35-64	Home	HIV-	NA	NA	Yes	Yes
1752	Community1	Rural	Male	Citizen	16-24	Mobile	HIV-	NA	NA	Yes	Yes
1753	Community1	Rural	Female	Citizen	35-64	Home	HIV+	Known HIV+	No	Yes	No
1754	Community1	Rural	Male	Citizen	35-64	Home	HIV+	Known HIV+	Yes	Yes	No
1755	Community1	Rural	Male	Citizen	35-64	Mobile	HIV-	NA	NA	Yes	Yes
1756	Community1	Rural	Male	Citizen	16-24	Mobile	HIV-	NA	NA	Yes	Yes
1757	Community1	Rural	Female	Citizen	25-34	Mobile	HIV-	NA	NA	Yes	Yes
1758	Community1	Rural	Male	Citizen	16-24	Mobile	HIV-	NA	NA	Yes	Yes
1759	Community1	Rural	Male	Citizen	16-24	Home	HIV-	NA	NA	Yes	Yes
1760	Community1	Rural	Female	Citizen	16-24	Mobile	HIV-	NA	NA	Yes	Yes
1761	Community1	Rural	Female	Citizen	16-24	Home	HIV+	Known HIV+	Yes	Yes	No
1762	Community1	Rural	Male	Citizen	16-24	Home	HIV-	NA	NA	Yes	Yes
1763	Community1	Rural	Male	Citizen	25-34	Home	HIV-	NA	NA	Yes	Yes
1764	Community1	Rural	Female	Citizen	16-24	Home	HIV+	Known HIV+	No	Yes	No
1765	Community1	Rural	Male	Citizen	25-34	Mobile	HIV-	NA	NA	Yes	Yes
1766	Community1	Rural	Female	Noncitizen	35-64	Mobile	HIV-	NA	NA	Yes	Yes
1767	Community1	Rural	Female	Citizen	16-24	Mobile	HIV-	NA	NA	Yes	Yes
1768	Community1	Rural	Male	Citizen	16-24	Mobile	HIV-	NA	NA	Yes	Yes
1769	Community1	Rural	Male	Citizen	35-64	Mobile	HIV-	NA	NA	Yes	Yes
1770	Community1	Rural	Male	Citizen	25-34	Mobile	HIV-	NA	NA	Yes	Yes
1771	Community1	Rural	Male	Citizen	25-34	Mobile	HIV-	NA	NA	Yes	Yes
1772	Community1	Rural	Male	Citizen	35-64	Mobile	HIV-	NA	NA	Yes	Yes
1773	Community1	Rural	Male	Citizen	35-64	Mobile	HIV-	NA	NA	Yes	Yes
1774	Community1	Rural	Female	Citizen	25-34	Mobile	HIV-	NA	NA	Yes	Yes
1775	Community1	Rural	Female	Citizen	25-34	Mobile	HIV-	NA	NA	Yes	Yes
1776	Community1	Rural	Female	Citizen	25-34	Home	HIV-	NA	NA	Yes	No
1777	Community1	Rural	Female	Citizen	16-24	Mobile	HIV-	NA	NA	Yes	Yes
1778	Community1	Rural	Female	Citizen	16-24	Mobile	HIV-	NA	NA	Yes	Yes
1779	Community1	Rural	Female	Citizen	25-34	Home	HIV-	NA	NA	Yes	No
1780	Community1	Rural	Female	Citizen	25-34	Mobile	HIV-	NA	NA	Yes	Yes
1781	Community1	Rural	Male	Citizen	35-64	Home	HIV-	NA	NA	Yes	Yes
1782	Community1	Rural	Female	Citizen	25-34	Mobile	HIV-	NA	NA	Yes	Yes
1783	Community1	Rural	Male	Citizen	35-64	Mobile	HIV-	NA	NA	Yes	Yes
1784	Community1	Rural	Male	Citizen	35-64	Mobile	HIV-	NA	NA	Yes	Yes
1785	Community1	Rural	Male	Citizen	16-24	Mobile	HIV-	NA	NA	Yes	Yes
1786	Community1	Rural	Female	Citizen	35-64	Home	HIV-	NA	NA	Yes	Yes
1787	Community1	Rural	Male	Citizen	25-34	Home	HIV-	NA	NA	Yes	Yes
1788	Community1	Rural	Female	Citizen	25-34	Mobile	HIV-	NA	NA	Yes	Yes
1789	Community1	Rural	Female	Citizen	25-34	Home	HIV+	Newly identified HIV+	No	Yes	Yes
1790	Community1	Rural	Male	Citizen	16-24	Home	HIV-	NA	NA	Yes	Yes
1791	Community1	Rural	Female	Citizen	35-64	Home	HIV+	Known HIV+	Yes	Yes	No
1792	Community1	Rural	Male	Citizen	35-64	Home	HIV+	Known HIV+	Yes	Yes	No
1793	Community1	Rural	Male	Citizen	16-24	Home	HIV-	NA	NA	Yes	Yes
1794	Community1	Rural	Female	Citizen	16-24	Home	HIV-	NA	NA	Yes	Yes
1795	Community1	Rural	Male	Citizen	25-34	Mobile	HIV-	NA	NA	Yes	Yes
1796	Community1	Rural	Female	Citizen	16-24	Home	HIV-	NA	NA	Yes	Yes
1797	Community1	Rural	Male	Citizen	16-24	Home	HIV-	NA	NA	Yes	Yes
1798	Community1	Rural	Female	Citizen	35-64	Home	HIV-	NA	NA	Yes	No
1799	Community1	Rural	Male	Citizen	35-64	Home	HIV-	NA	NA	Yes	No
1800	Community1	Rural	Female	Citizen	35-64	Home	HIV+	Known HIV+	Yes	Yes	No
1801	Community1	Rural	Female	Citizen	35-64	Home	HIV-	NA	NA	Yes	Yes
1802	Community1	Rural	Female	Citizen	16-24	Mobile	HIV-	NA	NA	Yes	Yes
1803	Community1	Rural	Female	Citizen	16-24	Mobile	HIV-	NA	NA	Yes	Yes
1804	Community1	Rural	Female	Citizen	35-64	Home	HIV+	Known HIV+	Yes	Yes	No
1805	Community1	Rural	Female	Citizen	35-64	Home	HIV-	NA	NA	Yes	Yes
1806	Community1	Rural	Male	Citizen	16-24	Mobile	HIV-	NA	NA	Yes	Yes
1807	Community1	Rural	Female	Citizen	35-64	Home	HIV-	NA	NA	Yes	Yes
1808	Community1	Rural	Male	Citizen	16-24	Mobile	HIV-	NA	NA	Yes	Yes
1809	Community1	Rural	Female	Citizen	25-34	Home	HIV+	Newly identified HIV+	No	Yes	Yes
1810	Community1	Rural	Male	Citizen	25-34	Home	HIV+	Newly identified HIV+	No	Yes	Yes
1811	Community1	Rural	Male	Citizen	16-24	Home	HIV+	Newly identified HIV+	No	Yes	Yes
1812	Community1	Rural	Male	Citizen	35-64	Home	HIV+	Known HIV+	Yes	Yes	No
1813	Community1	Rural	Female	Citizen	25-34	Home	HIV-	NA	NA	Yes	No
1814	Community1	Rural	Male	Citizen	35-64	Home	HIV-	NA	NA	Yes	No
1815	Community1	Rural	Male	Citizen	16-24	Home	HIV-	NA	NA	Yes	Yes
1816	Community1	Rural	Female	Citizen	25-34	Mobile	HIV-	NA	NA	Yes	Yes
1817	Community1	Rural	Male	Citizen	35-64	Home	HIV-	NA	NA	Yes	Yes
1818	Community1	Rural	Male	Citizen	35-64	Mobile	HIV-	NA	NA	Yes	Yes
1819	Community1	Rural	Female	Citizen	16-24	Mobile	HIV-	NA	NA	Yes	Yes
1820	Community1	Rural	Male	Citizen	35-64	Mobile	HIV-	NA	NA	Yes	Yes
1821	Community1	Rural	Male	Citizen	25-34	Mobile	HIV-	NA	NA	Yes	Yes
1822	Community1	Rural	Male	Citizen	25-34	Mobile	HIV-	NA	NA	Yes	Yes
1823	Community1	Rural	Male	Citizen	25-34	Mobile	HIV-	NA	NA	Yes	Yes
1824	Community1	Rural	Male	Citizen	35-64	Home	HIV-	NA	NA	Yes	Yes
1825	Community1	Rural	Male	Citizen	35-64	Home	HIV-	NA	NA	Yes	Yes
1826	Community1	Rural	Male	Citizen	35-64	Mobile	HIV-	NA	NA	Yes	Yes
1827	Community1	Rural	Female	Citizen	35-64	Home	HIV-	NA	NA	Yes	Yes
1828	Community1	Rural	Female	Citizen	35-64	Home	HIV+	Newly identified HIV+	No	Yes	Yes
1829	Community1	Rural	Male	Citizen	35-64	Mobile	HIV+	Newly identified HIV+	No	Yes	Yes
1830	Community1	Rural	Male	Citizen	16-24	Mobile	HIV-	NA	NA	Yes	Yes
1831	Community1	Rural	Female	Citizen	25-34	Mobile	HIV-	NA	NA	Yes	Yes
1832	Community1	Rural	Male	Citizen	35-64	Mobile	HIV-	NA	NA	Yes	Yes
1833	Community1	Rural	Male	Citizen	35-64	Mobile	HIV-	NA	NA	Yes	Yes
1834	Community1	Rural	Female	Citizen	35-64	Mobile	HIV-	NA	NA	Yes	Yes
1835	Community1	Rural	Female	Citizen	35-64	Home	HIV-	NA	NA	Yes	Yes
1836	Community1	Rural	Female	Citizen	25-34	Mobile	HIV-	NA	NA	Yes	Yes
1837	Community1	Rural	Female	Citizen	25-34	Mobile	HIV-	NA	NA	Yes	Yes
1838	Community1	Rural	Female	Citizen	35-64	Home	HIV-	NA	NA	Yes	Yes
1839	Community1	Rural	Female	Citizen	25-34	Mobile	HIV-	NA	NA	Yes	Yes
1840	Community1	Rural	Male	Citizen	35-64	Mobile	HIV-	NA	NA	Yes	Yes
1841	Community1	Rural	Male	Noncitizen	35-64	Mobile	HIV-	NA	NA	Yes	Yes
1842	Community1	Rural	Female	Citizen	25-34	Mobile	HIV-	NA	NA	Yes	Yes
1843	Community1	Rural	Male	Citizen	25-34	Mobile	HIV-	NA	NA	Yes	Yes
1844	Community1	Rural	Male	Citizen	25-34	Mobile	HIV-	NA	NA	Yes	Yes
1845	Community1	Rural	Male	Citizen	16-24	Mobile	HIV-	NA	NA	Yes	Yes
1846	Community1	Rural	Male	Citizen	25-34	Mobile	HIV-	NA	NA	Yes	Yes
1847	Community1	Rural	Male	Citizen	35-64	Mobile	HIV-	NA	NA	Yes	Yes
1848	Community1	Rural	Male	Citizen	25-34	Home	HIV-	NA	NA	Yes	Yes
1849	Community1	Rural	Male	Citizen	35-64	Mobile	HIV-	NA	NA	Yes	Yes
1850	Community1	Rural	Male	Citizen	25-34	Mobile	HIV-	NA	NA	Yes	Yes
1851	Community1	Rural	Male	Citizen	25-34	Mobile	HIV-	NA	NA	Yes	Yes
1852	Community1	Rural	Male	Citizen	25-34	Mobile	HIV-	NA	NA	Yes	Yes
1853	Community1	Rural	Male	Citizen	16-24	Mobile	HIV-	NA	NA	Yes	Yes
1854	Community1	Rural	Male	Citizen	16-24	Mobile	HIV-	NA	NA	Yes	Yes
1855	Community1	Rural	Male	Citizen	25-34	Mobile	HIV-	NA	NA	Yes	Yes
1856	Community1	Rural	Male	Citizen	25-34	Mobile	HIV+	Newly identified HIV+	No	Yes	Yes
1857	Community1	Rural	Female	Citizen	35-64	Mobile	HIV-	NA	NA	Yes	Yes
1858	Community1	Rural	Male	Citizen	35-64	Mobile	HIV+	Newly identified HIV+	No	Yes	Yes
1859	Community1	Rural	Female	Citizen	35-64	Mobile	HIV-	NA	NA	Yes	Yes
1860	Community1	Rural	Female	Citizen	25-34	Mobile	HIV-	NA	NA	Yes	Yes
1861	Community1	Rural	Female	Citizen	16-24	Mobile	HIV-	NA	NA	Yes	Yes
1862	Community1	Rural	Female	Citizen	35-64	Mobile	HIV-	NA	NA	Yes	Yes
1863	Community1	Rural	Male	Citizen	35-64	Mobile	HIV-	NA	NA	Yes	Yes
1864	Community1	Rural	Female	Citizen	16-24	Mobile	HIV-	NA	NA	Yes	Yes
1865	Community1	Rural	Male	Citizen	16-24	Mobile	HIV-	NA	NA	Yes	Yes
1866	Community1	Rural	Female	Citizen	35-64	Home	HIV-	NA	NA	Yes	Yes
1867	Community1	Rural	Female	Citizen	16-24	Mobile	HIV-	NA	NA	Yes	Yes
1868	Community1	Rural	Female	Citizen	25-34	Mobile	HIV-	NA	NA	Yes	Yes
1869	Community1	Rural	Male	Citizen	25-34	Mobile	HIV-	NA	NA	Yes	Yes
1870	Community1	Rural	Female	Citizen	25-34	Mobile	HIV-	NA	NA	Yes	Yes
1871	Community1	Rural	Female	Citizen	25-34	Mobile	HIV-	NA	NA	Yes	Yes
1872	Community1	Rural	Male	Citizen	25-34	Mobile	HIV-	NA	NA	Yes	Yes
1873	Community1	Rural	Male	Citizen	16-24	Home	HIV-	NA	NA	Yes	Yes
1874	Community1	Rural	Female	Citizen	35-64	Home	HIV+	Known HIV+	Yes	Yes	No
1875	Community1	Rural	Male	Citizen	16-24	Home	HIV+	Known HIV+	Yes	Yes	No
1876	Community1	Rural	Male	Citizen	25-34	Home	HIV-	NA	NA	Yes	Yes
1877	Community1	Rural	Male	Citizen	25-34	Home	HIV-	NA	NA	Yes	Yes
1878	Community1	Rural	Female	Citizen	35-64	Home	HIV-	NA	NA	Yes	Yes
1879	Community1	Rural	Female	Citizen	25-34	Home	HIV+	Known HIV+	Yes	Yes	No
1880	Community1	Rural	Female	Citizen	16-24	Home	HIV-	NA	NA	Yes	Yes
1881	Community1	Rural	Female	Citizen	25-34	Home	HIV+	Known HIV+	Yes	Yes	No
1882	Community1	Rural	Female	Citizen	16-24	Home	HIV-	NA	NA	Yes	Yes
1883	Community1	Rural	Female	Citizen	35-64	Home	HIV-	NA	NA	Yes	Yes
1884	Community1	Rural	Male	Citizen	25-34	Home	HIV+	Known HIV+	No	Yes	No
1885	Community1	Rural	Male	Citizen	35-64	Home	HIV-	NA	NA	Yes	Yes
1886	Community1	Rural	Female	Citizen	16-24	Home	HIV+	Newly identified HIV+	No	Yes	Yes
1887	Community1	Rural	Female	Citizen	35-64	Home	HIV+	Known HIV+	Yes	Yes	No
1888	Community1	Rural	Male	Citizen	25-34	Home	HIV-	NA	NA	Yes	Yes
1889	Community1	Rural	Male	Citizen	35-64	Home	HIV-	NA	NA	Yes	Yes
1890	Community1	Rural	Male	Citizen	16-24	Home	HIV-	NA	NA	Yes	Yes
1891	Community1	Rural	Female	Citizen	35-64	Home	HIV+	Known HIV+	Yes	Yes	No
1892	Community1	Rural	Female	Citizen	35-64	Home	HIV+	Known HIV+	Yes	Yes	No
1893	Community1	Rural	Male	Citizen	25-34	Home	HIV-	NA	NA	Yes	No
1894	Community1	Rural	Female	Citizen	16-24	Home	HIV-	NA	NA	Yes	Yes
1895	Community1	Rural	Female	Citizen	16-24	Home	HIV-	NA	NA	Yes	No
1896	Community1	Rural	Male	Citizen	35-64	Home	HIV-	NA	NA	Yes	Yes
1897	Community1	Rural	Male	Citizen	25-34	Home	HIV-	NA	NA	Yes	Yes
1898	Community1	Rural	Male	Citizen	16-24	Home	HIV-	NA	NA	Yes	Yes
1899	Community1	Rural	Female	Citizen	25-34	Home	HIV-	NA	NA	Yes	No
1900	Community1	Rural	Female	Citizen	16-24	Home	HIV-	NA	NA	Yes	Yes
1901	Community1	Rural	Male	Citizen	35-64	Home	HIV-	NA	NA	Yes	No
1902	Community1	Rural	Male	Citizen	16-24	Home	HIV-	NA	NA	Yes	Yes
1903	Community1	Rural	Female	Citizen	35-64	Home	HIV-	NA	NA	Yes	Yes
1904	Community1	Rural	Male	Citizen	35-64	Home	HIV-	NA	NA	Yes	Yes
1905	Community1	Rural	Male	Citizen	35-64	Home	HIV+	Known HIV+	Yes	Yes	No
1906	Community1	Rural	Male	Citizen	25-34	Home	HIV-	NA	NA	Yes	No
1907	Community1	Rural	Male	Citizen	35-64	Home	HIV+	Known HIV+	Yes	Yes	No
1908	Community1	Rural	Female	Citizen	16-24	Home	HIV-	NA	NA	Yes	Yes
1909	Community1	Rural	Female	Citizen	16-24	Home	HIV-	NA	NA	Yes	Yes
1910	Community1	Rural	Female	Citizen	25-34	Mobile	HIV-	NA	NA	Yes	Yes
1911	Community1	Rural	Female	Citizen	25-34	Home	HIV+	Known HIV+	Yes	Yes	No
1912	Community1	Rural	Female	Citizen	16-24	Home	HIV-	NA	NA	Yes	Yes
1913	Community1	Rural	Male	Citizen	25-34	Home	HIV-	NA	NA	Yes	Yes
1914	Community1	Rural	Female	Citizen	25-34	Home	HIV+	Known HIV+	Yes	Yes	No
1915	Community1	Rural	Male	Citizen	35-64	Home	HIV-	NA	NA	Yes	No
1916	Community1	Rural	Male	Citizen	35-64	Mobile	HIV-	NA	NA	Yes	Yes
1917	Community1	Rural	Male	Citizen	35-64	Mobile	HIV+	Known HIV+	Yes	Yes	No
1918	Community1	Rural	Female	Citizen	16-24	Home	HIV-	NA	NA	Yes	Yes
1919	Community1	Rural	Male	Citizen	35-64	Home	HIV-	NA	NA	Yes	Yes
1920	Community1	Rural	Female	Citizen	35-64	Home	HIV-	NA	NA	Yes	Yes
1921	Community1	Rural	Female	Citizen	35-64	Home	HIV+	Known HIV+	Yes	Yes	No
1922	Community1	Rural	Female	Citizen	35-64	Home	HIV-	NA	NA	Yes	Yes
1923	Community1	Rural	Female	Citizen	25-34	Home	HIV-	NA	NA	Yes	Yes
1924	Community1	Rural	Female	Citizen	25-34	Home	HIV+	Newly identified HIV+	No	Yes	Yes
1925	Community1	Rural	Female	Citizen	25-34	Home	HIV-	NA	NA	Yes	Yes
1926	Community1	Rural	Female	Citizen	35-64	Mobile	HIV-	NA	NA	Yes	Yes
1927	Community1	Rural	Female	Citizen	16-24	Home	Refused	NA	NA	No	No
1928	Community1	Rural	Male	Citizen	16-24	Home	HIV-	NA	NA	Yes	Yes
1929	Community1	Rural	Female	Citizen	35-64	Home	Refused	NA	NA	No	No
1930	Community1	Rural	Male	Citizen	16-24	Mobile	HIV-	NA	NA	Yes	Yes
1931	Community1	Rural	Male	Citizen	16-24	Home	HIV-	NA	NA	Yes	No
1932	Community1	Rural	Female	Citizen	16-24	Home	HIV-	NA	NA	Yes	Yes
1933	Community1	Rural	Female	Citizen	25-34	Home	HIV-	NA	NA	Yes	No
1934	Community1	Rural	Male	Citizen	25-34	Home	HIV-	NA	NA	Yes	No
1935	Community1	Rural	Male	Citizen	16-24	Home	HIV-	NA	NA	Yes	Yes
1936	Community1	Rural	Female	Citizen	16-24	Home	HIV-	NA	NA	Yes	Yes
1937	Community1	Rural	Male	Citizen	35-64	Home	HIV-	NA	NA	Yes	Yes
1938	Community1	Rural	Female	Citizen	25-34	Home	HIV+	Known HIV+	Yes	Yes	No
1939	Community1	Rural	Female	Citizen	25-34	Home	HIV-	NA	NA	Yes	No
1940	Community1	Rural	Female	Citizen	25-34	Home	HIV-	NA	NA	Yes	Yes
1941	Community1	Rural	Female	Citizen	25-34	Home	HIV-	NA	NA	Yes	No
1942	Community1	Rural	Female	Citizen	35-64	Home	HIV-	NA	NA	Yes	Yes
1943	Community1	Rural	Female	Citizen	35-64	Mobile	HIV-	NA	NA	Yes	No
1944	Community1	Rural	Female	Citizen	35-64	Home	HIV-	NA	NA	Yes	Yes
1945	Community1	Rural	Female	Citizen	25-34	Home	HIV+	Known HIV+	Yes	Yes	No
1946	Community1	Rural	Female	Citizen	35-64	Home	HIV-	NA	NA	Yes	Yes
1947	Community1	Rural	Female	Citizen	25-34	Mobile	HIV-	NA	NA	Yes	Yes
1948	Community1	Rural	Female	Citizen	25-34	Mobile	HIV-	NA	NA	Yes	Yes
1949	Community1	Rural	Male	Citizen	35-64	Mobile	HIV-	NA	NA	Yes	Yes
1950	Community1	Rural	Male	Citizen	25-34	Mobile	HIV-	NA	NA	Yes	Yes
1951	Community1	Rural	Male	Citizen	25-34	Mobile	HIV-	NA	NA	Yes	Yes
1952	Community1	Rural	Male	Citizen	35-64	Mobile	HIV-	NA	NA	Yes	Yes
1953	Community1	Rural	Male	Citizen	25-34	Mobile	HIV-	NA	NA	Yes	Yes
1954	Community1	Rural	Male	Citizen	25-34	Mobile	HIV-	NA	NA	Yes	Yes
1955	Community1	Rural	Male	Citizen	35-64	Mobile	HIV+	Known HIV+	Yes	Yes	No
1956	Community1	Rural	Male	Citizen	35-64	Mobile	HIV-	NA	NA	Yes	Yes
1957	Community1	Rural	Female	Citizen	16-24	Mobile	HIV-	NA	NA	Yes	Yes
1958	Community1	Rural	Male	Citizen	25-34	Mobile	HIV-	NA	NA	Yes	Yes
1959	Community1	Rural	Male	Citizen	25-34	Mobile	HIV-	NA	NA	Yes	Yes
1960	Community1	Rural	Male	Citizen	35-64	Mobile	HIV-	NA	NA	Yes	Yes
1961	Community1	Rural	Male	Citizen	35-64	Mobile	HIV-	NA	NA	Yes	Yes
1962	Community1	Rural	Male	Citizen	16-24	Mobile	HIV-	NA	NA	Yes	Yes
1963	Community1	Rural	Male	Citizen	35-64	Mobile	HIV-	NA	NA	Yes	Yes
1964	Community1	Rural	Male	Citizen	16-24	Mobile	HIV-	NA	NA	Yes	Yes
1965	Community1	Rural	Male	Citizen	25-34	Mobile	HIV-	NA	NA	Yes	Yes
1966	Community1	Rural	Male	Citizen	35-64	Home	HIV+	Known HIV+	Yes	Yes	No
1967	Community1	Rural	Female	Citizen	35-64	Home	HIV+	Known HIV+	Yes	Yes	No
1968	Community1	Rural	Female	Citizen	16-24	Home	HIV-	NA	NA	Yes	Yes
1969	Community1	Rural	Female	Citizen	35-64	Home	HIV-	NA	NA	Yes	Yes
1970	Community1	Rural	Male	Citizen	16-24	Home	HIV-	NA	NA	Yes	Yes
1971	Community1	Rural	Female	Citizen	16-24	Mobile	HIV-	NA	NA	Yes	Yes
1972	Community1	Rural	Female	Citizen	16-24	Home	HIV-	NA	NA	Yes	Yes
1973	Community1	Rural	Female	Citizen	25-34	Home	HIV+	Known HIV+	Yes	Yes	No
1974	Community1	Rural	Male	Citizen	16-24	Home	HIV-	NA	NA	Yes	Yes
1975	Community1	Rural	Male	Citizen	25-34	Home	HIV-	NA	NA	Yes	Yes
1976	Community1	Rural	Male	Citizen	35-64	Home	HIV-	NA	NA	Yes	Yes
1977	Community1	Rural	Female	Citizen	35-64	Home	HIV+	Known HIV+	Yes	Yes	No
1978	Community1	Rural	Female	Citizen	35-64	Home	HIV-	NA	NA	Yes	No
1979	Community1	Rural	Female	Citizen	35-64	Mobile	HIV+	Known HIV+	Yes	Yes	No
1980	Community1	Rural	Male	Citizen	16-24	Home	HIV-	NA	NA	Yes	Yes
1981	Community1	Rural	Male	Citizen	35-64	Home	HIV-	NA	NA	Yes	No
1982	Community1	Rural	Female	Citizen	16-24	Home	HIV-	NA	NA	Yes	Yes
1983	Community1	Rural	Female	Citizen	35-64	Home	HIV+	Known HIV+	Yes	Yes	No
1984	Community1	Rural	Female	Citizen	16-24	Home	HIV-	NA	NA	Yes	No
1985	Community1	Rural	Male	Citizen	16-24	Home	HIV-	NA	NA	Yes	Yes
1986	Community1	Rural	Male	Citizen	16-24	Home	HIV-	NA	NA	Yes	Yes
1987	Community1	Rural	Female	Citizen	16-24	Mobile	HIV-	NA	NA	Yes	Yes
1988	Community1	Rural	Female	Citizen	35-64	Home	HIV-	NA	NA	Yes	No
1989	Community1	Rural	Male	Citizen	16-24	Home	HIV-	NA	NA	Yes	Yes
1990	Community1	Rural	Male	Citizen	35-64	Home	HIV-	NA	NA	Yes	Yes
1991	Community1	Rural	Female	Citizen	25-34	Home	HIV+	Known HIV+	Yes	Yes	No
1992	Community1	Rural	Female	Citizen	35-64	Mobile	HIV-	NA	NA	Yes	Yes
1993	Community1	Rural	Female	Citizen	25-34	Home	HIV-	NA	NA	Yes	No
1994	Community1	Rural	Female	Citizen	25-34	Mobile	HIV-	NA	NA	Yes	Yes
1995	Community1	Rural	Female	Citizen	35-64	Home	HIV+	Known HIV+	Yes	Yes	No
1996	Community1	Rural	Male	Citizen	25-34	Home	HIV-	NA	NA	Yes	Yes
1997	Community1	Rural	Male	Citizen	25-34	Home	HIV+	Known HIV+	Yes	Yes	No
1998	Community1	Rural	Male	Citizen	35-64	Home	HIV-	NA	NA	Yes	Yes
1999	Community1	Rural	Female	Noncitizen	25-34	Home	Refused	NA	NA	No	No
[truncated: 58,140 more rows]
